# Supplementary material for: Di-μ-methoxido-μ-oxido-bis­[triphenyl­antimony(V)] methanol disolvate
Source: Acta Crystallogr Sect E Struct Rep Online. 2009 Dec 9;66(Pt 1):m28. doi: 10.1107/S1600536809052192 (PMC2980140; doi:10.1107/S1600536809052192)
Supplement: Supplementary file 2 [file e-66-00m28-Isup2.hkl]

# 
# h,k,l, Fc-squared, Fo-squared, sigma(Fo-squared) and status flag 
# 
data_I
_shelx_title ' I in space group P n m a' 
_shelx_refln_list_code          4 
_shelx_F_calc_maximum      307.81 
_exptl_crystal_F_000      1704.00 
_reflns_d_resolution_high  0.8010 
 
loop_ 
 _symmetry_equiv_pos_as_xyz 
 'x, y, z' 
 '-x+1/2, -y, z+1/2' 
 'x+1/2, -y+1/2, -z+1/2' 
 '-x, y+1/2, -z' 
 '-x, -y, -z' 
 'x-1/2, y, -z-1/2' 
 '-x-1/2, y-1/2, z-1/2' 
 'x, -y-1/2, z' 
 
_cell_length_a    10.7666 
_cell_length_b    20.9205 
_cell_length_c    16.5619 
_cell_angle_alpha  90.000 
_cell_angle_beta   90.000 
_cell_angle_gamma  90.000 
 
_shelx_F_squared_multiplier     1.000 
 
loop_ 
 _refln_index_h 
 _refln_index_k 
 _refln_index_l 
 _refln_F_squared_calc 
 _refln_F_squared_meas 
 _refln_F_squared_sigma 
 _refln_observed_status 
   2   0   0    75638.27    77325.07   1262.39 o 
   4   0   0    36922.57    34661.36    552.21 o 
   6   0   0    26510.48    26824.60    227.39 o 
   8   0   0     1040.39     1193.62    108.38 o 
  10   0   0      439.39      429.00    109.57 o 
  12   0   0       81.18      100.24    234.67 o 
   2   1   0     1266.76     1249.50     24.41 o 
   4   1   0    11838.84    11667.25     91.77 o 
   6   1   0    36579.66    36713.38    343.46 o 
   8   1   0    36004.43    38259.03    391.06 o 
  10   1   0    16933.18    17446.09    254.56 o 
  12   1   0     4726.72     4715.81    325.80 o 
   2   2   0    78055.13    83822.49    839.61 o 
   4   2   0     4069.28     3477.63     61.81 o 
   6   2   0    14263.90    14727.62    135.85 o 
   8   2   0      346.38      370.42     47.31 o 
  10   2   0       11.82      -44.66     59.56 o 
  12   2   0      245.40      277.86    171.00 o 
   2   3   0    81329.16    86352.95    798.22 o 
   4   3   0      179.44      282.00     31.33 o 
   6   3   0       45.01       39.14     22.45 o 
   8   3   0      950.30     1014.90     58.44 o 
  10   3   0       78.75      -45.08     63.04 o 
  12   3   0      503.71       52.21    525.82 o 
   0   4   0    46417.09    50218.41   2404.74 o 
   2   4   0     6380.19     6800.38     84.78 o 
   4   4   0     2833.62     2841.57     68.13 o 
   6   4   0     2844.99     3053.96     63.94 o 
   8   4   0      310.41      331.61     40.67 o 
  10   4   0      275.02      238.60     78.14 o 
  12   4   0       91.27       56.38    237.11 o 
   2   5   0    24077.25    25826.90    222.10 o 
   4   5   0    25288.99    25788.12    268.40 o 
   6   5   0    11350.17    11544.41    139.20 o 
   8   5   0     5570.69     5731.27    112.74 o 
  10   5   0     9668.22     9988.54    300.56 o 
  12   5   0     3942.84     4195.28    200.18 o 
   0   6   0      302.07      275.06     51.96 o 
   2   6   0    74845.33    76235.94    811.32 o 
   4   6   0    51837.75    54431.09   1032.66 o 
   6   6   0    12976.26    12832.48    146.69 o 
   8   6   0     3270.64     3234.66    108.84 o 
  10   6   0        7.55       12.55     55.63 o 
  12   6   0     2101.61     1913.17    243.52 o 
   2   7   0     4970.39     5347.07    143.76 o 
   4   7   0    33039.96    37280.59    711.36 o 
   6   7   0    30916.21    32161.81    223.26 o 
   8   7   0    21837.37    22692.27    365.12 o 
  10   7   0    11994.74    12923.33    343.99 o 
  12   7   0     8866.38     8525.62    366.86 o 
   0   8   0     7318.08     6620.79    124.57 o 
   2   8   0    49371.02    49703.93    332.76 o 
   4   8   0    59313.56    60659.16    689.40 o 
   6   8   0     6990.98     6865.13    156.36 o 
   8   8   0     4905.45     4704.00    121.85 o 
  10   8   0      250.13      269.16    108.36 o 
  12   8   0      840.13      730.06    263.37 o 
   2   9   0     4055.28     4600.43    108.76 o 
   4   9   0    11300.79    12027.70    197.40 o 
   6   9   0    12267.06    12701.25    146.02 o 
   8   9   0     3610.68     3714.54    138.96 o 
  10   9   0     5655.78     5761.61    266.01 o 
  12   9   0     2026.79     1804.08    272.83 o 
   0  10   0    23917.34    26737.21    256.98 o 
   2  10   0       18.04       -0.54      4.50 o 
   4  10   0     2469.77     2425.74    110.77 o 
   6  10   0       56.25       38.16    122.93 o 
   8  10   0       37.21       25.55     72.15 o 
  10  10   0       28.27       15.37    214.01 o 
  12  10   0      183.95      180.12    271.20 o 
   2  11   0     8192.09     7843.77    141.94 o 
   4  11   0      389.62      244.65     67.93 o 
   6  11   0     5239.25     4563.12     71.57 o 
   8  11   0     4538.87     4053.99    273.44 o 
  10  11   0     2432.06     2382.49    173.28 o 
  12  11   0      553.25      344.98    303.46 o 
   0  12   0    52244.95    49665.40    765.37 o 
   2  12   0    33499.81    33390.55    273.09 o 
   4  12   0    12291.85    11968.64    218.03 o 
   6  12   0     4397.09     4609.52    270.59 o 
   8  12   0     1383.16     1210.08    217.78 o 
  10  12   0      211.37      247.59    167.98 o 
   2  13   0    10470.49    10618.96    184.34 o 
   4  13   0    20405.39    19393.75    421.10 o 
   6  13   0    16803.54    16985.90    443.18 o 
   8  13   0    20259.23    20832.80    497.02 o 
  10  13   0     9424.35     9681.41    597.46 o 
   0  14   0    44734.07    42472.39    556.55 o 
   2  14   0    37302.66    34810.09    716.07 o 
   4  14   0    11889.88    12268.77    674.55 o 
   6  14   0     8539.82     8794.07    349.36 o 
   8  14   0     1202.78     1074.02    218.39 o 
  10  14   0        0.82       33.22    161.04 o 
   2  15   0     9079.27     9123.84    289.21 o 
   4  15   0     2696.13     2282.06    161.57 o 
   6  15   0     8656.71     8803.74    345.29 o 
   8  15   0     8071.09     8292.78    368.90 o 
  10  15   0     4407.29     4377.54    243.33 o 
   0  16   0    22346.34    21673.17    441.96 o 
   2  16   0     4104.12     3735.67    141.58 o 
   4  16   0     2911.71     2939.21    220.12 o 
   6  16   0     2056.02     1745.77    255.43 o 
  10  16   0        0.74        9.87    315.37 o 
   2  17   0       87.75      106.87     95.34 o 
   4  17   0      557.86      487.92    137.59 o 
   6  17   0      280.25      262.53    150.59 o 
   8  17   0        0.53      -63.30    130.87 o 
  10  17   0       22.50      -16.02     56.59 o 
   0  18   0      221.60      237.82    171.78 o 
   2  18   0     4632.38     4662.12    201.89 o 
   4  18   0     5875.24     5835.23    222.05 o 
   6  18   0     2969.38     2548.96    402.78 o 
   8  18   0      654.20      389.35    291.66 o 
   2  19   0     2956.78     3010.53    233.19 o 
   4  19   0     4094.32     3975.68    201.62 o 
   6  19   0     6992.11     7168.06    296.95 o 
   8  19   0     3488.25     3856.09    265.05 o 
   0  20   0    18731.30    19267.77    499.05 o 
   2  20   0    14177.17    14377.76    318.27 o 
   4  20   0    16626.86    17606.56    494.27 o 
   6  20   0     4882.84     5184.55    251.96 o 
   8  20   0      624.71      437.03    210.70 o 
   2  21   0      119.21      359.20    160.53 o 
   4  21   0     5599.36     5955.66    345.49 o 
   6  21   0     6062.23     6379.61    361.67 o 
   0  22   0     4699.75     4824.85    333.89 o 
   2  22   0    10052.23    10625.38    300.40 o 
   4  22   0     4307.12     4272.68    315.88 o 
   6  22   0      885.80      925.34    262.86 o 
   2  23   0        6.10      165.89    180.28 o 
   4  23   0      417.79      485.82    242.71 o 
   6  23   0      145.21       36.43    285.96 o 
   0  24   0     1415.64     1412.08    285.25 o 
   2  24   0      589.63      515.20    175.58 o 
   4  24   0        3.73      -77.75    245.35 o 
   2  25   0      407.13      323.89    211.03 o 
   0  26   0    11362.86    12061.42    506.28 o 
   2   0   1      250.66      253.03     15.47 o 
   3   0   1    61452.34    60644.71    664.72 o 
   4   0   1     2139.03     2459.14     52.57 o 
   5   0   1    33137.12    32348.58    242.67 o 
   6   0   1       68.35       40.22     63.88 o 
   7   0   1     7880.02     8127.40    102.88 o 
   8   0   1      214.97      157.22     52.71 o 
   9   0   1       23.84       -0.19     31.99 o 
  10   0   1      200.99      151.76     84.75 o 
  11   0   1       63.96        8.96    212.79 o 
  12   0   1       20.48       33.68    231.51 o 
  13   0   1     2013.26     1880.13    202.39 o 
   2   1   1     4684.36     5000.83     35.22 o 
   3   1   1    10650.52     9932.24     69.21 o 
   4   1   1       57.10       71.28     20.83 o 
   5   1   1    26561.36    25026.80    267.98 o 
   6   1   1      828.95      929.00     37.00 o 
   7   1   1    34738.57    35256.89    270.06 o 
   8   1   1      203.95      203.34     38.43 o 
   9   1   1    15790.88    16469.96    159.79 o 
  10   1   1      109.82       26.62     43.22 o 
  11   1   1    11169.12    11159.37    229.49 o 
  12   1   1       85.20       15.85    111.97 o 
  13   1   1     3401.73     3397.34    155.50 o 
   2   2   1      828.87      833.67     23.57 o 
   3   2   1    18501.20    18908.02    163.96 o 
   4   2   1      109.75       94.06     20.67 o 
   5   2   1     1898.84     1670.29     31.91 o 
   6   2   1      319.81      370.98     29.11 o 
   7   2   1      352.90      351.55     34.09 o 
   8   2   1       51.45        3.66     15.85 o 
   9   2   1     1365.03     1375.76     49.80 o 
  10   2   1       48.40       19.77     41.71 o 
  11   2   1      214.00      125.37     95.99 o 
  12   2   1       46.35      -22.47     42.22 o 
  13   2   1      263.52       56.88     80.02 o 
   2   3   1    17603.28    19300.94    144.22 o 
   3   3   1     1194.45     1395.15     33.65 o 
   4   3   1      117.27       91.01     20.45 o 
   5   3   1     1545.81     1482.18     27.39 o 
   6   3   1      173.36      166.97     24.90 o 
   7   3   1      643.80      642.27     31.99 o 
   8   3   1        5.13      -12.09     12.09 o 
   9   3   1     2145.73     2160.43     55.77 o 
  10   3   1       10.02      -13.66     13.66 o 
  11   3   1      165.72       79.03     95.35 o 
  12   3   1      124.39      -34.64    128.48 o 
   1   4   1    34651.55    35987.73    416.73 o 
   2   4   1      369.00      407.25     23.02 o 
   3   4   1     6384.64     6371.45     56.77 o 
   4   4   1      420.20      491.84     31.57 o 
   5   4   1    10928.87    11676.94    102.99 o 
   6   4   1       65.33       52.75     27.05 o 
   7   4   1     1851.22     1779.35     32.61 o 
   8   4   1      361.12      354.82     38.70 o 
   9   4   1       91.02       33.76     28.65 o 
  10   4   1      617.12      541.74     62.76 o 
  11   4   1      159.63      108.17     95.33 o 
  12   4   1        2.48      -49.78    115.61 o 
  13   4   1      385.46      193.87    215.88 o 
   0   5   1      103.21      114.17     28.91 o 
   1   5   1       54.08       30.02     14.94 o 
   2   5   1    26216.82    27617.77    231.24 o 
   3   5   1       54.46      148.13     24.20 o 
   4   5   1       16.82        7.25     17.14 o 
   5   5   1    16028.95    15329.21    127.36 o 
   6   5   1      173.86      106.04     39.59 o 
   7   5   1    18260.28    18058.17    201.61 o 
   8   5   1        0.91      -29.14     45.15 o 
   9   5   1     8809.59     8810.19    112.91 o 
  10   5   1      122.70        4.33     23.97 o 
  11   5   1     5014.09     4999.54    138.95 o 
  12   5   1        0.17     -114.28    174.53 o 
  13   5   1     2230.16     2085.86    326.77 o 
   1   6   1    76398.90    76713.69    270.68 o 
   2   6   1      135.95      169.98     20.79 o 
   3   6   1    94744.88    97004.40   1169.85 o 
   4   6   1        1.80        3.45     15.86 o 
   5   6   1    17999.20    17426.31    246.83 o 
   6   6   1      174.58      105.28     45.76 o 
   7   6   1     9770.81    10380.61     97.78 o 
   8   6   1     2353.67     2345.89     67.50 o 
   9   6   1     1173.27     1185.94     72.39 o 
  10   6   1      219.22      168.37     68.55 o 
  11   6   1      670.51      537.35     89.18 o 
  12   6   1       62.27        1.43     59.68 o 
  13   6   1      881.99     1102.72    317.40 o 
   0   7   1      714.15      665.25     58.57 o 
   1   7   1     3735.83     3923.79     61.48 o 
   2   7   1     1526.31     1473.31     38.01 o 
   3   7   1    19138.36    18425.74    246.94 o 
   4   7   1     1407.72     1578.26     45.67 o 
   5   7   1    27841.84    27012.68    423.46 o 
   6   7   1       30.34      -22.07     32.18 o 
   7   7   1    27369.31    27175.83    166.72 o 
   8   7   1      233.70      302.77     54.48 o 
   9   7   1    20371.46    20793.82    265.44 o 
  10   7   1       59.77       63.93     79.99 o 
  11   7   1    12101.22    12722.95    253.93 o 
  12   7   1       61.20       -2.17     31.09 o 
   1   8   1    41713.89    40370.42    186.39 o 
   2   8   1     1185.65     1176.48     51.04 o 
   3   8   1    45980.91    45630.85    197.11 o 
   4   8   1        0.90      -12.63     49.83 o 
   5   8   1    32899.71    33764.51    730.19 o 
   6   8   1        1.74        5.66     21.56 o 
   7   8   1     7856.18     8203.92     96.95 o 
   8   8   1       12.12       17.87     35.70 o 
   9   8   1       11.96        3.12     20.49 o 
  10   8   1       19.42       72.57    100.77 o 
  11   8   1      507.42      422.15    108.30 o 
  12   8   1        0.29      -56.89    229.58 o 
   0   9   1      441.25      567.04     65.56 o 
   1   9   1      383.74      430.23     41.43 o 
   2   9   1     1247.21     1335.13     57.59 o 
   3   9   1    19290.38    19682.58    145.51 o 
   4   9   1     1442.41     1366.67     51.43 o 
   5   9   1    10686.40     9491.25    263.32 o 
   6   9   1     1423.47     1338.66     47.00 o 
   7   9   1     4838.03     4728.89     81.38 o 
   8   9   1      144.88      154.45     59.91 o 
   9   9   1     6018.99     6050.70    173.45 o 
  10   9   1      235.38       84.86    104.54 o 
  11   9   1     2167.98     2086.23    123.10 o 
  12   9   1        8.16       54.04    193.81 o 
   1  10   1     1409.27     1797.29     53.49 o 
   2  10   1      392.15      478.97     32.35 o 
   3  10   1      173.29      107.37     43.85 o 
   4  10   1      689.96      565.65     67.81 o 
   5  10   1     2878.84     2937.95     94.79 o 
   6  10   1      130.70       82.66    126.88 o 
   7  10   1       50.97      -29.00     49.31 o 
   8  10   1      146.06      117.55     79.10 o 
   9  10   1        4.91       -2.10     69.95 o 
  10  10   1        2.07       96.06    139.74 o 
  11  10   1       59.07       -5.41     74.96 o 
  12  10   1        3.30      100.69    192.66 o 
   0  11   1      240.18      231.97     67.33 o 
   1  11   1      100.00      111.49     42.10 o 
   2  11   1      429.16      416.87     33.53 o 
   3  11   1     3096.13     3117.21     66.84 o 
   4  11   1      564.76      530.62     56.11 o 
   5  11   1     1640.61     1877.10    144.49 o 
   6  11   1      391.71      339.65     49.68 o 
   7  11   1     6011.91     6196.25    137.91 o 
   8  11   1       22.05       -6.07     24.58 o 
   9  11   1     2614.59     2554.94    143.00 o 
  10  11   1        0.63      -60.14   1216.90 o 
  11  11   1     1164.57     1318.15    122.86 o 
  12  11   1       20.96       95.13    214.03 o 
   1  12   1    41931.36    42485.89    255.42 o 
   2  12   1      804.93      839.49     41.69 o 
   3  12   1    17286.86    17366.79    132.89 o 
   4  12   1      362.28      283.04     54.89 o 
   5  12   1     7528.38     8002.28    243.01 o 
   6  12   1       92.43      114.02    131.11 o 
   7  12   1     2632.03     2935.72    174.38 o 
   8  12   1      289.92       17.79    113.16 o 
   9  12   1      112.68       15.99    105.98 o 
  10  12   1        9.06        5.21    103.85 o 
  11  12   1      147.32      132.54    113.87 o 
   0  13   1      363.21      298.92     82.19 o 
   1  13   1     1824.89     1995.56     71.78 o 
   2  13   1      486.72      498.09     41.20 o 
   3  13   1    14191.94    14711.91    121.54 o 
   4  13   1      958.38      767.59     58.99 o 
   5  13   1    24069.16    24945.11    344.14 o 
   6  13   1      851.63      633.56    156.00 o 
   7  13   1    12086.15    12493.82    272.72 o 
   8  13   1        7.14      -94.64     94.64 o 
   9  13   1    16876.60    18318.74    467.75 o 
  10  13   1       12.15       -9.34    110.44 o 
  11  13   1     6680.13     6935.78    221.69 o 
   1  14   1    36737.80    36267.61    318.32 o 
   2  14   1       68.31        8.16     26.02 o 
   3  14   1    25454.02    25939.57    233.18 o 
   4  14   1     1029.77      913.75    110.79 o 
   5  14   1    15607.47    16640.55    302.64 o 
   6  14   1       81.55       -1.53     33.94 o 
   7  14   1     2825.54     2833.53    184.99 o 
   8  14   1        2.43      -88.11     88.17 o 
   9  14   1      137.91       13.81     62.80 o 
  10  14   1        2.36      -72.28    206.50 o 
  11  14   1      183.71      264.89    169.63 o 
   0  15   1     1210.26     1422.88    109.44 o 
   1  15   1     1956.64     2242.82     89.84 o 
   2  15   1      278.20      219.28     80.86 o 
   3  15   1     5816.77     5994.15    125.79 o 
   4  15   1      102.37      -43.44     68.84 o 
   5  15   1     4405.40     4392.92    157.72 o 
   6  15   1       12.33      -44.17     70.62 o 
   7  15   1    10388.64    11455.79    453.16 o 
   9  15   1     5298.01     5551.34    199.86 o 
  10  15   1        4.67       -6.78    213.65 o 
   1  16   1    13076.55    13268.78    165.73 o 
   2  16   1       80.04      -12.01     33.16 o 
   3  16   1     1704.21     1556.81    103.42 o 
   4  16   1       10.00      -18.45     56.78 o 
   5  16   1     1238.30     1089.69    106.80 o 
   6  16   1      653.81      510.86    117.69 o 
   7  16   1      169.19      -87.08     87.08 o 
   8  16   1        2.22      -65.54    114.69 o 
   9  16   1       48.09      -27.46    127.91 o 
  10  16   1        0.73      -60.14    526.12 o 
   0  17   1        0.00      -32.76     81.42 o 
   1  17   1       77.74      147.80     75.43 o 
   2  17   1      196.83      160.30     71.41 o 
   3  17   1     1071.50      971.82     99.68 o 
   4  17   1        0.20      -29.63     48.59 o 
   5  17   1      373.12      126.81     99.32 o 
   6  17   1      337.47      203.36    110.79 o 
   7  17   1       99.77       -5.18     82.08 o 
   8  17   1        0.77      -53.15    121.11 o 
   9  17   1        1.57        9.18    149.15 o 
  10  17   1        5.86      -16.38    159.38 o 
   1  18   1     2695.59     2593.04    105.84 o 
   2  18   1        5.52       -8.60     41.17 o 
   3  18   1     3129.53     3017.15    132.90 o 
   4  18   1       22.08       77.53    123.49 o 
   5  18   1     5189.71     5117.38    176.13 o 
   6  18   1       20.52      -58.23     80.08 o 
   7  18   1     1086.63      871.39    164.89 o 
   9  18   1      114.39       19.63    172.49 o 
   0  19   1      289.35      264.73    140.06 o 
   1  19   1      605.83      637.38    101.41 o 
   2  19   1       45.00       72.19     66.02 o 
   3  19   1     2287.01     2361.09    127.97 o 
   4  19   1       82.00       -2.50     70.85 o 
   5  19   1     5638.79     5690.84    253.74 o 
   6  19   1      119.13       28.04     88.00 o 
   7  19   1     7573.30     7589.34    216.78 o 
   8  19   1       27.29       57.20    190.20 o 
   9  19   1     4013.25     4387.85    210.22 o 
   1  20   1    18615.52    19314.79    252.18 o 
   2  20   1       23.54       11.21     70.83 o 
   3  20   1    16181.51    16821.92    257.34 o 
   4  20   1       30.53       81.95    118.49 o 
   5  20   1     7606.72     8063.94    240.98 o 
   6  20   1      118.37      -41.76     61.82 o 
   7  20   1     1892.85     1573.08    166.91 o 
   8  20   1       69.35      115.08    169.32 o 
   0  21   1        1.53       59.66    225.25 o 
   1  21   1      123.43      203.75     98.88 o 
   2  21   1      126.27      120.98    107.09 o 
   3  21   1     2354.88     2492.44    135.75 o 
   4  21   1        9.23      -46.09    113.17 o 
   5  21   1     5916.65     6207.75    207.99 o 
   6  21   1       26.03      -16.26    169.08 o 
   7  21   1     4994.79     4706.10    242.81 o 
   1  22   1     6016.36     6085.82    175.53 o 
   2  22   1       13.69       67.68    149.93 o 
   3  22   1     7774.34     8445.33    228.40 o 
   4  22   1       27.86      -81.53     81.53 o 
   5  22   1     3186.84     3327.76    188.07 o 
   6  22   1       12.92      -14.61     39.92 o 
   7  22   1      491.35      508.22    149.92 o 
   0  23   1        7.13      -40.40     92.20 o 
   1  23   1        1.88       63.44    140.86 o 
   2  23   1       29.42        5.82     76.12 o 
   3  23   1      226.17      350.32    168.03 o 
   4  23   1       29.84     -118.76    250.34 o 
   5  23   1      443.15      517.53    216.07 o 
   6  23   1       20.28      -44.86    163.82 o 
   1  24   1     1088.88     1202.09    131.45 o 
   2  24   1       20.28      -73.30     94.37 o 
   3  24   1       67.74       10.07     94.75 o 
   4  24   1        8.20       22.49    317.71 o 
   5  24   1      228.59      184.27    329.48 o 
   0  25   1       12.84       71.07    210.11 o 
   1  25   1       76.29      258.77    153.42 o 
   2  25   1       43.33       45.81    206.98 o 
   3  25   1      529.22      452.84    226.90 o 
   2   0   2    87073.00    88094.20   1376.67 o 
   3   0   2      517.16      557.41     31.54 o 
   4   0   2    33289.02    32948.72    159.51 o 
   5   0   2      407.27      379.81     50.99 o 
   6   0   2    20498.49    21000.10    293.48 o 
   7   0   2     2618.54     2827.60     77.64 o 
   8   0   2      522.04      447.47     68.71 o 
   9   0   2      157.25      144.89     70.16 o 
  10   0   2      642.83      648.72     88.49 o 
  11   0   2      855.61      562.86    230.50 o 
  12   0   2      956.02      800.38    239.04 o 
  13   0   2      103.82       18.22    153.78 o 
   2   1   2    21831.29    22641.55    223.07 o 
   3   1   2     7750.40     7871.12     59.71 o 
   4   1   2    11639.19    11291.63     62.76 o 
   5   1   2      376.38      379.49     36.27 o 
   6   1   2    21020.39    20916.79    127.35 o 
   7   1   2      648.86      688.25     50.47 o 
   8   1   2    33477.04    34418.04    355.16 o 
   9   1   2       20.58       -1.46     46.92 o 
  10   1   2    13552.88    13928.64    185.34 o 
  11   1   2      566.64      511.39    119.88 o 
  12   1   2     4956.44     4753.95    183.00 o 
  13   1   2       22.67       -8.39    124.64 o 
   2   2   2    53359.32    55581.52    590.83 o 
   3   2   2        2.47        0.77     17.73 o 
   4   2   2    18021.18    17914.69    133.15 o 
   5   2   2     4846.16     5054.40     59.13 o 
   6   2   2     7321.68     7044.41    101.24 o 
   7   2   2      785.04      802.45     46.68 o 
   8   2   2     1807.68     1834.51     58.58 o 
   9   2   2      144.22       66.34     49.00 o 
  10   2   2       84.94       90.47     62.57 o 
  11   2   2       82.59       20.60     75.29 o 
  12   2   2      126.80      127.52    152.47 o 
  13   2   2       58.44       -0.04     21.01 o 
   1   3   2     9625.16    10319.96     81.18 o 
   2   3   2       72.79      122.18     30.72 o 
   3   3   2    19211.46    20917.67    278.36 o 
   4   3   2     1691.75     1865.38     37.59 o 
   5   3   2      690.79      692.90     34.19 o 
   6   3   2      999.80     1051.28     41.39 o 
   7   3   2      250.65      194.46     42.09 o 
   8   3   2      795.23      871.24     52.67 o 
   9   3   2      314.57      260.54     56.85 o 
  10   3   2     1197.06     1195.90     68.69 o 
  11   3   2      163.67       70.58     53.52 o 
  12   3   2      157.32      -55.11     94.41 o 
  13   3   2        0.35      -60.80    184.58 o 
   0   4   2       12.12       43.14     25.94 o 
   1   4   2      169.18      220.13     16.63 o 
   2   4   2     9158.49     9586.01    179.42 o 
   3   4   2      162.05      209.52     34.47 o 
   4   4   2    15469.69    16217.94    194.80 o 
   5   4   2     3399.50     3425.95     39.23 o 
   6   4   2     2088.04     2219.77     45.54 o 
   7   4   2     1188.75     1252.81     51.58 o 
   8   4   2       98.50       47.83     37.99 o 
   9   4   2     1448.05     1548.91     99.20 o 
  10   4   2      423.87      333.43     68.71 o 
  11   4   2       27.72      -21.52     53.42 o 
  12   4   2      332.46      188.61    174.79 o 
  13   4   2        1.37      -38.49     90.01 o 
   1   5   2     2511.19     2575.93     35.82 o 
   2   5   2     8084.40     8795.75     94.95 o 
   3   5   2       58.70        3.18     35.85 o 
   4   5   2    17092.63    17305.15    278.92 o 
   5   5   2      298.83      342.59     33.17 o 
   6   5   2    17835.83    16964.52    171.30 o 
   7   5   2       13.52       -1.22     15.87 o 
   8   5   2     8789.71     8829.51    112.06 o 
   9   5   2      577.46      546.32     67.51 o 
  10   5   2     7907.17     8135.97    151.39 o 
  11   5   2       42.91        7.42     38.94 o 
  12   5   2     4108.11     4157.73    176.31 o 
  13   5   2        3.21     -122.83    216.96 o 
   0   6   2    76178.35    78882.33   1190.66 o 
   1   6   2    11013.91    11736.13    103.27 o 
   2   6   2    67005.91    67556.18    439.03 o 
   3   6   2      208.30      227.43     23.67 o 
   4   6   2    70129.68    73513.65    918.55 o 
   5   6   2      232.89      327.52     32.62 o 
   6   6   2    14137.20    14005.26    166.06 o 
   7   6   2     1183.01     1273.42     54.39 o 
   8   6   2     3589.19     3663.75     74.18 o 
   9   6   2     3582.33     3645.70     91.00 o 
  10   6   2       85.92       -5.04     60.28 o 
  11   6   2      312.35      336.30    103.61 o 
  12   6   2     1392.28     1312.84    150.92 o 
   1   7   2      526.65      499.63     36.67 o 
   2   7   2     1517.00     1598.87     48.16 o 
   3   7   2     2622.37     2697.76     42.20 o 
   4   7   2    44073.19    46715.92    363.02 o 
   5   7   2      391.94      426.56     34.02 o 
   6   7   2    32787.20    32777.30    391.88 o 
   7   7   2     1581.95     1525.00     61.05 o 
   8   7   2    17978.05    18677.01    219.54 o 
   9   7   2      133.76      117.50     45.69 o 
  10   7   2    14126.31    15284.30    228.40 o 
  11   7   2      206.28      170.61    123.29 o 
  12   7   2     7914.53     7782.11    215.50 o 
   0   8   2    23369.88    21922.63    173.39 o 
   1   8   2      530.86      485.06     34.69 o 
   2   8   2    40126.49    39571.88    258.88 o 
   3   8   2     4143.73     4317.00     83.97 o 
   4   8   2    20059.04    19326.54    119.23 o 
   5   8   2     1547.45     1430.90     61.96 o 
   6   8   2    13764.92    14158.74    231.20 o 
   7   8   2       49.72       40.06     36.32 o 
   8   8   2      821.80      886.42     67.06 o 
   9   8   2       33.54       82.31     58.84 o 
  10   8   2      175.29       82.31     83.81 o 
  11   8   2       88.57      163.41    110.79 o 
  12   8   2      661.70      635.99    185.24 o 
   1   9   2      116.09      114.67     34.25 o 
   2   9   2      815.62      847.94     54.59 o 
   3   9   2     1708.26     1762.03     53.61 o 
   4   9   2    10968.25    11566.59    155.35 o 
   5   9   2     1776.25     1783.58     52.86 o 
   6   9   2     7491.34     7839.02     94.91 o 
   7   9   2     2017.27     1900.43     63.75 o 
   8   9   2     3469.53     3620.43     86.65 o 
   9   9   2       12.73      -18.17     28.38 o 
  10   9   2     3994.66     4123.02    154.21 o 
  11   9   2      163.29        6.77     50.17 o 
  12   9   2     2311.49     2253.39    260.21 o 
   0  10   2      508.01      579.78     68.99 o 
   1  10   2       84.77      100.53     37.56 o 
   2  10   2      977.77      901.92     45.78 o 
   3  10   2      241.48      243.09     42.63 o 
   4  10   2     2401.13     2451.15     41.72 o 
   5  10   2       17.10       52.07     41.44 o 
   6  10   2        0.28       -6.74     42.30 o 
   7  10   2      699.49      478.88     56.41 o 
   8  10   2       19.12       46.31    125.78 o 
   9  10   2       67.64      101.68     87.89 o 
  10  10   2        3.29       18.06    211.06 o 
  11  10   2       53.15       -1.01     25.03 o 
  12  10   2        8.67      -43.87    135.07 o 
   1  11   2      177.08      133.25     38.41 o 
   2  11   2     1511.90     1444.33     49.60 o 
   3  11   2      664.98      565.91     27.89 o 
   4  11   2     5265.78     5032.70     80.45 o 
   5  11   2      214.38      225.99     47.98 o 
   6  11   2     1850.89     1787.18     77.59 o 
   7  11   2      218.87      188.22    103.66 o 
   8  11   2     2362.36     2206.44    109.96 o 
   9  11   2        5.87      -14.89     34.06 o 
  10  11   2     2624.23     2659.13    195.27 o 
  11  11   2       98.44      163.89    188.33 o 
  12  11   2      554.72      398.14    172.95 o 
   0  12   2    37857.68    36708.39    413.26 o 
   1  12   2      395.74      448.84     44.95 o 
   2  12   2    26679.88    26291.50    197.77 o 
   3  12   2      314.55      281.61     29.99 o 
   4  12   2    10002.46    10115.96    112.92 o 
   5  12   2      660.86      537.20    135.85 o 
   6  12   2     8561.65     8634.36    235.33 o 
   7  12   2      107.85       53.12     73.47 o 
   8  12   2      765.87      706.70     95.19 o 
   9  12   2        0.95       -3.63    152.80 o 
  10  12   2       89.21      170.34    162.61 o 
  11  12   2        8.10      143.69    283.72 o 
   1  13   2      753.75      692.60     64.95 o 
   2  13   2     2552.22     2393.59     59.56 o 
   3  13   2     3283.17     3059.37     55.37 o 
   4  13   2    13431.86    13642.03    147.20 o 
   5  13   2     1765.35     1537.31    152.01 o 
   6  13   2    14383.63    14609.15    293.01 o 
   7  13   2       94.06       83.69    115.42 o 
   8  13   2    17767.34    18340.06    276.78 o 
   9  13   2        5.11      164.86    226.12 o 
  10  13   2    11453.37    12016.13    316.46 o 
  11  13   2        3.66       58.72    283.72 o 
   0  14   2    66451.98    67227.30    651.41 o 
   1  14   2      282.20      256.34     67.50 o 
   2  14   2    41393.49    40650.68    432.49 o 
   3  14   2      590.85      589.00     66.35 o 
   4  14   2    16995.55    16684.99    173.59 o 
   5  14   2     2476.68     2386.16    157.73 o 
   6  14   2     3048.19     3251.07    265.71 o 
   7  14   2        4.96      -14.80    136.89 o 
   8  14   2     2374.73     2205.83    183.34 o 
   9  14   2        2.96       -0.67    148.53 o 
  10  14   2        2.56        2.87    131.11 o 
  11  14   2      169.92       81.84    207.35 o 
   1  15   2     1271.61     1274.04     76.32 o 
   2  15   2     3816.52     3708.69    109.46 o 
   3  15   2      403.49      374.41     68.28 o 
   4  15   2      849.23      671.69    105.87 o 
   5  15   2      449.90      355.88    131.97 o 
   6  15   2    11162.03    11733.13    408.28 o 
   7  15   2       25.52      104.82    215.23 o 
   8  15   2    11048.98    11274.68    309.13 o 
   9  15   2        0.02       26.26    232.74 o 
  10  15   2     4687.01     4586.33    399.43 o 
   0  16   2     7475.01     7507.27    162.57 o 
   1  16   2       26.51       32.36     41.87 o 
   2  16   2     5096.96     5295.82    123.07 o 
   3  16   2       21.29       11.98     32.35 o 
   4  16   2     1255.88     1156.70    119.87 o 
   5  16   2      317.02       90.73    108.33 o 
   6  16   2      500.47      341.20    147.27 o 
   7  16   2     1544.50     1562.16    173.30 o 
   8  16   2       26.56      -16.28     59.43 o 
  10  16   2        0.69       58.01    262.76 o 
   1  17   2       10.64       -7.25     54.32 o 
   2  17   2      124.95       67.54     47.82 o 
   3  17   2       45.28       35.02     63.48 o 
   4  17   2       26.70       22.09    119.73 o 
   5  17   2      824.73      578.21    108.20 o 
   6  17   2      156.78       61.74    129.89 o 
   7  17   2      129.12       19.61    110.01 o 
   8  17   2       15.01       59.02    234.87 o 
   9  17   2        1.28     -120.39    254.21 o 
  10  17   2       60.85      159.36    283.41 o 
   0  18   2     3519.13     3561.10    148.98 o 
   1  18   2       58.03       27.36     59.36 o 
   2  18   2     5787.54     5788.19    130.41 o 
   3  18   2      544.08      488.35     99.84 o 
   4  18   2     3695.76     3337.57    151.01 o 
   5  18   2       42.61      -42.58     63.13 o 
   6  18   2      598.86      560.99    129.69 o 
   7  18   2      117.47      203.35    135.54 o 
   8  18   2      176.96       11.44     77.29 o 
   9  18   2        4.08      125.98    257.87 o 
   1  19   2      611.02      612.15     89.79 o 
   2  19   2     3298.65     3329.23    119.30 o 
   3  19   2       30.09      -57.02     64.16 o 
   4  19   2     2192.51     2178.88    148.91 o 
   5  19   2      138.27        4.37     63.11 o 
   6  19   2     7880.70     7980.25    214.99 o 
   7  19   2      462.30      411.33    127.85 o 
   8  19   2     5476.58     5721.73    282.96 o 
   9  19   2       20.62      143.46    178.09 o 
   0  20   2    15241.20    15602.89    534.52 o 
   1  20   2       52.33      -36.17     52.85 o 
   2  20   2    15918.19    16337.91    226.39 o 
   3  20   2       34.92      -27.13     30.66 o 
   4  20   2    12565.37    13330.42    254.81 o 
   5  20   2      139.38      154.47    154.47 o 
   6  20   2     4911.47     5040.56    170.36 o 
   7  20   2      490.11      401.85    130.28 o 
   8  20   2      573.75      657.51    151.30 o 
   1  21   2      242.22      203.67     93.69 o 
   2  21   2     1047.06     1102.70    105.48 o 
   3  21   2       25.63       18.69     38.38 o 
   4  21   2     5567.95     5684.94    198.78 o 
   5  21   2        1.59      -64.72    155.70 o 
   6  21   2     6310.29     6758.23    184.99 o 
   7  21   2      109.08      113.28    155.62 o 
   0  22   2     6684.62     7231.83    261.35 o 
   1  22   2      111.39       13.37     27.95 o 
   2  22   2     5815.76     5894.85    175.33 o 
   3  22   2        3.78      -45.39     45.39 o 
   4  22   2     4411.14     4524.14    185.78 o 
   5  22   2       20.93      -75.31    250.14 o 
   6  22   2     1759.45     1494.94    154.04 o 
   7  22   2       89.03       48.32    106.91 o 
   1  23   2       52.95      -47.83     70.55 o 
   2  23   2        0.56       29.81    108.89 o 
   3  23   2       21.74      -71.99    108.99 o 
   4  23   2      814.80      638.05    140.60 o 
   5  23   2        0.82       -3.30    132.60 o 
   6  23   2      297.57      155.97    162.02 o 
   0  24   2      637.45      481.32    146.62 o 
   1  24   2       40.13       19.52     89.29 o 
   2  24   2      674.83      426.86    132.95 o 
   3  24   2        9.61      -54.78     95.74 o 
   4  24   2       94.85      210.59    259.64 o 
   5  24   2       55.24       20.08    162.58 o 
   1  25   2       64.59      153.71    122.22 o 
   2  25   2      160.03      294.02    147.88 o 
   3  25   2        0.90      146.74    316.69 o 
   1   0   3    34750.96    37352.96    735.93 o 
   2   0   3      196.55      313.23     35.81 o 
   3   0   3    90083.64    90865.65    536.76 o 
   4   0   3      252.95      159.22     34.09 o 
   5   0   3    31933.09    31812.32    211.42 o 
   6   0   3     4579.83     4423.08    109.96 o 
   7   0   3     7576.90     7243.07    142.67 o 
   8   0   3     6250.92     6201.20    145.58 o 
   9   0   3     1107.67     1304.63    109.08 o 
  10   0   3      578.93      549.26    103.65 o 
  11   0   3     1306.78     1229.01    243.93 o 
  12   0   3      405.03      306.31    242.40 o 
  13   0   3     1278.37     1284.67    317.91 o 
   1   1   3    19440.63    21207.33    344.19 o 
   2   1   3      247.67      224.76     23.99 o 
   3   1   3    20485.79    20261.95    216.71 o 
   4   1   3       11.58       -1.83      8.10 o 
   5   1   3    24454.74    23534.28    116.36 o 
   6   1   3       39.46       37.49     26.69 o 
   7   1   3    24287.72    23983.65    231.70 o 
   8   1   3      203.55      244.63     67.36 o 
   9   1   3    19099.44    19296.75    248.06 o 
  10   1   3      476.45      477.96     62.51 o 
  11   1   3    11083.59    11525.39    192.13 o 
  12   1   3        9.77       10.18    250.34 o 
  13   1   3     3622.33     3371.21    180.99 o 
   1   2   3    66455.90    70032.26    649.52 o 
   2   2   3     8448.85     8661.60    115.42 o 
   3   2   3    62566.09    64868.84    641.82 o 
   4   2   3     3263.88     2999.79     39.14 o 
   5   2   3     3709.34     3569.12     56.09 o 
   6   2   3     1109.51      953.78     48.57 o 
   7   2   3     3752.02     3687.71     82.46 o 
   8   2   3        3.72       13.83     34.04 o 
   9   2   3      658.55      697.22     58.81 o 
  10   2   3      480.03      340.21     68.94 o 
  11   2   3      213.02      152.40    104.02 o 
  12   2   3      224.99      220.98    142.75 o 
  13   2   3      588.90      485.64    219.66 o 
   0   3   3    23461.42    25507.39    242.01 o 
   1   3   3    27876.72    29569.24    225.27 o 
   2   3   3     1385.21     1538.60     57.64 o 
   3   3   3     1814.80     1859.88     51.85 o 
   4   3   3      915.73     1127.02     64.10 o 
   5   3   3      916.79      825.26     66.80 o 
   6   3   3      184.07      148.57     63.01 o 
   7   3   3     2315.21     2247.37     78.44 o 
   8   3   3       13.84      -25.68     25.68 o 
   9   3   3     3970.99     3867.88    102.05 o 
  10   3   3      709.69      634.75     82.45 o 
  11   3   3      730.35      584.65     89.11 o 
  12   3   3       48.59       -9.37     29.39 o 
  13   3   3       21.78      -26.26     79.38 o 
   1   4   3     1157.90     1352.52     22.30 o 
   2   4   3      285.04      326.85     27.21 o 
   3   4   3     3549.78     3603.05     61.20 o 
   4   4   3      932.36     1133.23     55.62 o 
   5   4   3     9064.79     9206.48    121.63 o 
   6   4   3      526.10      512.69     71.88 o 
   7   4   3      924.00      870.20     52.06 o 
   8   4   3     1223.83     1197.99     63.52 o 
   9   4   3        2.03      -27.37     81.01 o 
  10   4   3      932.51      831.01     77.51 o 
  11   4   3       53.51       49.95     65.63 o 
  12   4   3        1.75      -13.62     44.88 o 
  13   4   3      156.22      -27.43     98.53 o 
   0   5   3     8345.76     9012.87     87.84 o 
   1   5   3    19610.18    20786.46    167.94 o 
   2   5   3     1141.49     1052.05     27.99 o 
   3   5   3    23104.80    23972.36    371.04 o 
   4   5   3     2230.52     2119.10     65.19 o 
   5   5   3     9305.14     8965.66    142.51 o 
   6   5   3      441.78      338.33     80.07 o 
   7   5   3    22829.96    23006.44    129.07 o 
   8   5   3      124.76      131.60     91.17 o 
   9   5   3     4030.60     4035.92    121.78 o 
  10   5   3        6.42      -30.43     65.64 o 
  11   5   3     5353.95     5411.78    133.14 o 
  12   5   3       61.58        6.66     24.07 o 
  13   5   3     2829.45     2747.95    241.54 o 
   1   6   3    70467.96    71128.27    713.37 o 
   2   6   3     2262.59     2114.60     43.02 o 
   3   6   3    73772.24    75609.08   1457.46 o 
   4   6   3     3250.83     3023.94    263.88 o 
   5   6   3    27410.12    26991.45    410.95 o 
   6   6   3      811.42      624.36     64.27 o 
   7   6   3     6553.60     6699.93    118.15 o 
   8   6   3     2186.25     2068.70     84.66 o 
   9   6   3       49.28       52.04     63.09 o 
  10   6   3     1123.99      875.56     85.68 o 
  11   6   3      178.38      189.11    106.00 o 
  12   6   3      433.47      338.30    145.15 o 
   0   7   3     9085.44     8975.62    109.93 o 
   1   7   3     4811.51     4752.14     67.69 o 
   2   7   3     5236.67     5162.58     78.45 o 
   3   7   3    16287.20    16736.51    226.18 o 
   4   7   3     6486.43     6631.15    155.14 o 
   5   7   3    26375.67    26361.63    700.55 o 
   6   7   3     2125.73     2195.22     51.94 o 
   7   7   3    25273.20    25583.87    183.58 o 
   8   7   3     1208.73     1269.98     80.77 o 
   9   7   3    18155.51    18371.99    238.40 o 
  10   7   3      225.14      238.65     94.60 o 
  11   7   3     8636.65     9168.06    187.37 o 
  12   7   3      144.76       87.51    131.26 o 
   1   8   3    54634.18    55266.71    324.87 o 
   2   8   3        4.61       -2.68     13.89 o 
   3   8   3    20321.10    21029.53    239.43 o 
   4   8   3       11.89       36.97     34.19 o 
   5   8   3    20432.17    20429.17    336.37 o 
   6   8   3      553.76      437.07     40.27 o 
   7   8   3     2601.42     2539.39     81.59 o 
   8   8   3      569.69      492.08     71.30 o 
   9   8   3       15.50       24.60     81.35 o 
  10   8   3      615.93      619.11     99.99 o 
  11   8   3      107.18       65.55    131.50 o 
  12   8   3      124.68       80.33    124.44 o 
   0   9   3       74.26       55.25     43.04 o 
   1   9   3       13.45       93.55     35.07 o 
   2   9   3     3719.25     3560.80     42.57 o 
   3   9   3     1142.29     1188.86     53.84 o 
   4   9   3      218.73      274.86     74.31 o 
   5   9   3     6798.77     7035.49    170.31 o 
   6   9   3     2640.50     2684.29    131.68 o 
   7   9   3     2997.44     3208.59    104.74 o 
   8   9   3       34.15       18.67     70.94 o 
   9   9   3     3464.29     3564.02    122.04 o 
  10   9   3       30.38       -7.27     25.44 o 
  11   9   3     1350.17     1140.61    228.82 o 
  12   9   3       33.75        0.96    171.16 o 
   1  10   3      901.58      941.32     42.86 o 
   2  10   3      746.52      786.99     29.20 o 
   3  10   3      317.93      309.96     38.90 o 
   4  10   3      136.87      241.35     58.01 o 
   5  10   3      839.81      874.60     70.90 o 
   6  10   3      348.05      388.32     48.35 o 
   7  10   3       44.50      115.68    133.09 o 
   8  10   3        9.35      -39.67     57.83 o 
   9  10   3       31.14        3.57     35.60 o 
  10  10   3        9.37      -27.27     78.25 o 
  11  10   3       39.21      -52.92     89.96 o 
  12  10   3        1.79       18.85    144.76 o 
   0  11   3      622.15      759.76     63.88 o 
   1  11   3       40.46       24.91     31.94 o 
   2  11   3     1577.01     1590.13     35.19 o 
   3  11   3      338.21      330.55     44.26 o 
   4  11   3      272.00      174.83     36.73 o 
   5  11   3     3248.59     3125.31     92.27 o 
   6  11   3      521.75      522.09     73.41 o 
   7  11   3     1274.35     1207.48    152.38 o 
   8  11   3       75.57      -15.60     51.50 o 
   9  11   3     4938.92     4714.39    162.60 o 
  10  11   3        7.81      -74.51     84.52 o 
  11  11   3     1176.62     1168.43    195.47 o 
  12  11   3       51.43     -110.11    236.30 o 
   1  12   3    33366.52    33341.91    166.45 o 
   2  12   3       42.01       42.36     19.62 o 
   3  12   3    20756.59    20477.44    145.23 o 
   4  12   3     1342.90     1361.27     57.64 o 
   5  12   3     7637.53     7415.16    207.53 o 
   6  12   3       38.12       28.96    147.56 o 
   7  12   3     2174.01     1977.31    150.65 o 
   8  12   3        5.39        8.13    107.71 o 
   9  12   3      568.80      536.63    148.55 o 
  10  12   3      195.82       26.91    100.29 o 
  11  12   3      106.29      -31.32    176.86 o 
   0  13   3     2065.08     1911.49     84.85 o 
   1  13   3      336.89      441.17     52.47 o 
   2  13   3     2850.23     2952.24     50.66 o 
   3  13   3     7656.88     7867.46    103.76 o 
   4  13   3     2176.64     2195.62     78.11 o 
   5  13   3    11670.00    11368.96    198.91 o 
   6  13   3       43.09       15.06     76.58 o 
   7  13   3    12610.97    13387.25    298.34 o 
   8  13   3       45.15       81.28    205.25 o 
   9  13   3    15595.30    16402.79    351.30 o 
  10  13   3        1.60      -21.44    128.64 o 
  11  13   3     6874.23     7427.11    283.32 o 
   1  14   3    48737.74    48682.16    267.94 o 
   2  14   3      328.33      365.00     33.75 o 
   3  14   3    27708.48    27288.39    192.87 o 
   4  14   3     1141.92     1155.23     86.60 o 
   5  14   3    10294.66    10426.10    205.71 o 
   6  14   3      857.04     1062.47    164.38 o 
   7  14   3     3318.69     3312.13    207.13 o 
   8  14   3      531.07      518.77    168.78 o 
   9  14   3      237.18        1.22    116.52 o 
  10  14   3       74.45       36.40    128.32 o 
  11  14   3      134.18       52.43    215.96 o 
   0  15   3     2084.35     2278.53    118.91 o 
   1  15   3      236.06      257.85     58.56 o 
   2  15   3     2362.30     2410.45     81.48 o 
   3  15   3     2379.71     2310.88     86.39 o 
   4  15   3      825.79      792.07    110.22 o 
   5  15   3     7889.24     7593.83    181.83 o 
   6  15   3        0.81      -66.35     74.79 o 
   7  15   3    10107.97    10406.58    285.61 o 
   8  15   3       19.72       33.48    200.98 o 
   9  15   3     7596.52     7768.85    275.77 o 
  10  15   3        2.75       78.97    264.18 o 
   1  16   3     7017.09     7131.68    120.37 o 
   2  16   3      715.05      690.05     67.38 o 
   3  16   3     2289.79     2078.05     86.78 o 
   4  16   3       11.24      -17.31    110.24 o 
   5  16   3      483.37      458.04    113.15 o 
   6  16   3     1356.52     1358.14    160.97 o 
   7  16   3      269.46      212.28    123.49 o 
   8  16   3       59.98       22.04    113.07 o 
   9  16   3      101.63       91.21    174.05 o 
  10  16   3       70.55      122.73    266.11 o 
   0  17   3      196.02      243.21     94.48 o 
   1  17   3       12.02       -2.37     40.36 o 
   2  17   3      184.03       38.60     42.53 o 
   3  17   3      450.71      493.36     77.22 o 
   5  17   3        0.79      -43.70     72.33 o 
   6  17   3       20.49       31.27    134.44 o 
   7  17   3        3.07       15.02    132.22 o 
   8  17   3      121.82      -13.09     65.09 o 
   9  17   3        0.31      162.11    261.23 o 
  10  17   3       58.34      -82.73    157.43 o 
   1  18   3     7060.63     7154.50    108.71 o 
   2  18   3     1278.02     1353.95     89.81 o 
   3  18   3     3265.74     3256.69    111.99 o 
   4  18   3      318.89      358.42     93.75 o 
   5  18   3     2991.08     2934.08    133.18 o 
   6  18   3      122.19       -0.29     40.41 o 
   7  18   3      262.68      271.80    136.15 o 
   8  18   3      175.61       72.67    107.77 o 
   9  18   3        0.35      149.73    197.00 o 
   0  19   3     1298.02     1183.06     99.64 o 
   1  19   3      844.47      949.07     69.10 o 
   2  19   3      668.96      551.33     74.67 o 
   3  19   3     1711.01     1533.72    100.39 o 
   4  19   3     1022.58      836.70    109.14 o 
   5  19   3     6022.59     6147.34    168.51 o 
   6  19   3      555.31      352.29    117.19 o 
   7  19   3     7323.63     7396.29    259.33 o 
   8  19   3       32.99      -48.37    154.00 o 
   9  19   3     4006.69     3655.07    329.92 o 
   1  20   3    19077.66    19643.83    361.48 o 
   2  20   3        0.65       20.97     49.85 o 
   3  20   3    10277.41    10767.27    305.15 o 
   4  20   3       88.47      191.22    122.90 o 
   5  20   3     7237.53     7348.34    185.81 o 
   6  20   3      543.40      406.14    129.12 o 
   7  20   3     1394.89     1313.79    133.63 o 
   8  20   3      810.55      578.18    155.34 o 
   0  21   3     1048.38     1034.50    128.47 o 
   1  21   3      560.64      581.64     79.00 o 
   2  21   3      235.10       91.68     65.62 o 
   3  21   3     2694.61     2555.01    123.09 o 
   4  21   3       84.82      -18.76     47.93 o 
   5  21   3     5522.99     5794.37    237.22 o 
   6  21   3      175.90      235.15    133.93 o 
   7  21   3     5993.62     6223.75    197.91 o 
   1  22   3     4447.21     4379.34    124.57 o 
   2  22   3      220.46       47.33     43.37 o 
   3  22   3     4607.91     4625.83    144.36 o 
   4  22   3      249.19      178.98    121.90 o 
   5  22   3     2554.75     2312.25    142.93 o 
   6  22   3      249.36      166.20    148.92 o 
   0  23   3      109.66      150.56    138.87 o 
   1  23   3       95.76       36.98     33.57 o 
   2  23   3        0.22      -14.92     40.07 o 
   3  23   3      652.47      540.71    121.46 o 
   4  23   3       55.68       16.13    108.63 o 
   5  23   3      713.63      611.98    150.77 o 
   6  23   3       58.81       82.53    322.80 o 
   1  24   3      521.98      481.22    122.75 o 
   2  24   3      206.12      152.35    131.31 o 
   3  24   3      133.40      113.85    139.06 o 
   4  24   3       16.77      -83.35    182.77 o 
   0  25   3      524.77      572.99    204.44 o 
   1  25   3        1.83      119.97    147.63 o 
   2  25   3       55.45       63.28    165.39 o 
   3  25   3      348.88      348.82    148.65 o 
   0   0   4    86965.77    92532.29   4124.97 o 
   1   0   4     8564.42     9710.31    148.80 o 
   2   0   4    63957.17    61488.38    822.10 o 
   3   0   4     4074.22     4117.30     93.30 o 
   4   0   4    28180.31    26875.32    163.78 o 
   5   0   4    18116.68    19441.22    215.92 o 
   6   0   4    21329.74    21892.29    399.30 o 
   7   0   4     1591.45     1649.39    103.03 o 
   8   0   4     1089.27     1063.93    104.91 o 
   9   0   4     1056.06      993.93    107.34 o 
  10   0   4      149.16      206.50    102.34 o 
  11   0   4     1285.33     1135.49    122.19 o 
  12   0   4      317.26      300.61    275.58 o 
  13   0   4      955.87     1047.87    283.41 o 
   1   1   4     6306.71     6245.79     88.80 o 
   2   1   4        9.72        4.41     25.14 o 
   3   1   4     5520.24     5094.84     74.74 o 
   4   1   4    18653.96    17255.63    117.34 o 
   5   1   4     6362.14     6136.26     61.07 o 
   6   1   4    20201.44    19207.34    223.08 o 
   7   1   4      287.64      194.25     59.04 o 
   8   1   4    25166.82    25077.52    247.09 o 
   9   1   4       60.31      -16.32     63.18 o 
  10   1   4    16045.51    16859.47    172.21 o 
  11   1   4        9.47       62.85     94.06 o 
  12   1   4     5303.95     5259.90    195.91 o 
  13   1   4      136.38       17.35     45.90 o 
   0   2   4    23099.97    23420.15    453.34 o 
   1   2   4    12211.45    12629.12    142.61 o 
   2   2   4    13903.12    13683.58    282.20 o 
   3   2   4      719.44      780.02     46.62 o 
   4   2   4    19851.72    19469.46    178.30 o 
   5   2   4     2077.25     2148.99     39.27 o 
   6   2   4     3795.60     3655.36     70.41 o 
   7   2   4     1199.23     1102.19     57.83 o 
   8   2   4      786.90      756.57     69.06 o 
   9   2   4      140.53      116.09     61.00 o 
  10   2   4       80.32       38.32     64.61 o 
  11   2   4      286.34      267.00    108.33 o 
  12   2   4      328.38      309.05    144.50 o 
  13   2   4      110.47       -0.45     29.56 o 
   1   3   4      318.03      348.98     20.06 o 
   2   3   4     1186.97     1164.87     33.05 o 
   3   3   4    10421.88    11089.40    169.53 o 
   4   3   4       22.80       19.02     34.03 o 
   5   3   4     3406.45     3636.76     82.27 o 
   6   3   4      734.95      663.16     66.96 o 
   7   3   4      238.68      291.76     71.95 o 
   8   3   4     1855.85     1711.62     89.30 o 
   9   3   4      312.52      209.21     83.03 o 
  10   3   4      657.35      492.13     95.74 o 
  11   3   4        5.86      -33.64     85.44 o 
  12   3   4       54.45       -9.37     54.87 o 
  13   3   4       12.67      -64.74    121.43 o 
   0   4   4    41753.77    43720.24    380.07 o 
   1   4   4      290.69      322.20     18.47 o 
   2   4   4      258.86      354.21     24.45 o 
   3   4   4      825.47      827.04     51.32 o 
   4   4   4     5559.69     5625.16     99.67 o 
   5   4   4      221.57       87.31     61.29 o 
   6   4   4     3204.12     3154.16     86.00 o 
   7   4   4     1627.19     1505.38     85.33 o 
   8   4   4       15.30      -14.30     25.78 o 
   9   4   4      418.70      489.89     93.42 o 
  10   4   4       66.93       15.70     38.89 o 
  11   4   4       97.77      118.45     78.98 o 
  12   4   4       16.86       14.07     31.25 o 
  13   4   4       49.05       90.36    212.22 o 
   1   5   4     2181.12     2303.99     28.03 o 
   2   5   4    25425.66    26403.62    226.08 o 
   3   5   4      595.53      769.03     37.46 o 
   4   5   4    29199.36    29596.16    322.38 o 
   5   5   4      106.77       33.23     76.39 o 
   6   5   4    12560.76    11718.07    155.38 o 
   7   5   4      691.69      671.96     40.50 o 
   8   5   4     7287.44     7250.10    145.79 o 
   9   5   4      199.05      102.06     80.51 o 
  10   5   4     7096.56     7329.64    139.45 o 
  11   5   4      177.17       60.36     52.38 o 
  12   5   4     3740.25     3537.91    168.01 o 
   0   6   4    59324.04    59064.30    410.03 o 
   1   6   4      977.51     1029.16     28.81 o 
   2   6   4    61152.72    60398.64    431.66 o 
   3   6   4     1320.18     1402.57     39.42 o 
   4   6   4    51787.50    50903.10    603.39 o 
   5   6   4      709.21      693.24     87.78 o 
   6   6   4    16966.42    17349.97    217.02 o 
   7   6   4     4357.08     4115.53    135.04 o 
   8   6   4      457.24      469.91     91.47 o 
   9   6   4     2215.56     2286.42    100.42 o 
  10   6   4       33.75       14.21     66.83 o 
  11   6   4     1341.94     1260.88    102.26 o 
  12   6   4     1286.19     1336.21    152.77 o 
   1   7   4     7295.88     7393.91     69.73 o 
   2   7   4    27938.68    28446.23    254.85 o 
   3   7   4     7570.49     7642.58     73.10 o 
   4   7   4    26572.67    26115.57    172.11 o 
   5   7   4     1955.38     1839.15     98.30 o 
   6   7   4    24328.32    24830.30    623.83 o 
   7   7   4     2689.13     2652.51     89.88 o 
   8   7   4    18274.13    18478.08    190.93 o 
   9   7   4       29.48       21.57     32.59 o 
  10   7   4    11230.02    11549.60    172.53 o 
  11   7   4      130.03      159.81    115.36 o 
  12   7   4     6046.94     6160.07    207.90 o 
   0   8   4    47859.90    45439.23    246.35 o 
   1   8   4     2836.66     3146.59     69.87 o 
   2   8   4    73826.33    73593.23    788.99 o 
   3   8   4      892.14      880.95     37.20 o 
   4   8   4    28056.71    27114.88    442.06 o 
   5   8   4      169.87       55.91     46.12 o 
   6   8   4     5248.07     5238.25    135.04 o 
   7   8   4     1305.23     1326.21     87.78 o 
   8   8   4     2642.68     2608.28    114.15 o 
   9   8   4     2275.13     2661.79    115.56 o 
  10   8   4        1.48       -6.32     22.34 o 
  11   8   4      518.97      606.47    126.92 o 
  12   8   4      556.36      639.82    199.90 o 
   1   9   4     7284.78     7613.27     67.85 o 
   2   9   4      382.12      218.24     30.37 o 
   3   9   4       80.40       15.83     17.30 o 
   4   9   4     1069.07      876.81     56.14 o 
   5   9   4     2244.06     2187.96     86.55 o 
   6   9   4     5418.03     5463.41    110.52 o 
   7   9   4      219.84      268.56    292.32 o 
   8   9   4     4272.74     4231.84    148.76 o 
   9   9   4        6.51       -2.05     69.88 o 
  10   9   4     1162.31     1053.52     95.93 o 
  11   9   4      110.84       28.78     84.87 o 
  12   9   4     1526.16     1373.12    164.66 o 
   0  10   4     4545.56     4334.82     89.72 o 
   1  10   4       33.62       21.46     28.79 o 
   2  10   4      144.22      111.99     32.09 o 
   3  10   4       96.92        0.07     37.70 o 
   4  10   4      222.32      195.93     47.44 o 
   5  10   4      142.82       76.38     74.48 o 
   6  10   4       33.50      151.15     71.10 o 
   7  10   4        2.21       78.66    160.33 o 
   8  10   4       71.25       -3.68     61.54 o 
   9  10   4      317.95      299.78    110.73 o 
  10  10   4       13.73       37.39    126.22 o 
  11  10   4        0.07      -18.10     67.86 o 
  12  10   4        5.69      -79.60    205.44 o 
   1  11   4     1727.30     1702.43     42.33 o 
   2  11   4        5.69       12.35     23.72 o 
   3  11   4     1449.62     1334.69     51.25 o 
   4  11   4      743.19      833.08     53.53 o 
   5  11   4      844.19      913.07     77.42 o 
   6  11   4      665.33      727.39     83.10 o 
   7  11   4       29.86       21.80     73.59 o 
   8  11   4     5295.12     5580.43    176.72 o 
   9  11   4       57.09       26.32     75.74 o 
  10  11   4     1808.87     1679.83    185.48 o 
  11  11   4        6.10       32.56    135.35 o 
   0  12   4    23003.16    23045.01    275.61 o 
   1  12   4      270.40      371.87     47.08 o 
   2  12   4    30586.77    30750.10    256.31 o 
   3  12   4      303.76      285.55     48.50 o 
   4  12   4    12965.19    13148.82    111.43 o 
   5  12   4     2977.21     2914.73     89.01 o 
   6  12   4     1263.22     1272.03     89.60 o 
   7  12   4      219.93      133.90    128.70 o 
   8  12   4     2519.86     2378.62    305.24 o 
   9  12   4      720.78      533.60    127.15 o 
  10  12   4       17.07       42.38    178.48 o 
  11  12   4      136.36      -65.42     89.46 o 
   1  13   4     2445.20     2297.96     64.17 o 
   2  13   4      616.35      570.96     45.64 o 
   3  13   4     7191.36     7325.25    128.86 o 
   4  13   4     2655.57     2711.15     74.48 o 
   5  13   4      500.15      439.10     99.39 o 
   6  13   4    15166.56    15412.19    303.89 o 
   7  13   4       34.55      -56.40    135.94 o 
   8  13   4    14176.64    14388.94    315.52 o 
   9  13   4        0.25       79.09    160.88 o 
  10  13   4     9388.11     9944.92    302.80 o 
  11  13   4       30.72      -88.90    105.33 o 
   0  14   4    41638.73    41410.59    517.59 o 
   1  14   4        3.05      -38.25     39.12 o 
   2  14   4    36074.39    36783.92    349.04 o 
   3  14   4     1371.74     1250.86     63.07 o 
   4  14   4    13714.85    13810.82    187.46 o 
   5  14   4     1083.65     1039.52    117.35 o 
   6  14   4     5687.22     5783.42    168.42 o 
   7  14   4      808.86      850.48    158.87 o 
   8  14   4     1359.69     1229.81    187.25 o 
   9  14   4      533.70      252.43    181.71 o 
  10  14   4       27.91      -48.95    237.42 o 
  11  14   4      787.19      485.13    229.00 o 
   1  15   4     2396.05     2269.01     70.11 o 
   2  15   4      496.93      439.16     60.40 o 
   3  15   4     2027.59     2037.83     71.95 o 
   4  15   4     6311.85     6509.64    210.84 o 
   5  15   4      901.95      868.66    120.37 o 
   6  15   4     9101.68     9686.82    208.45 o 
   7  15   4        1.61       -1.41     62.29 o 
   8  15   4     7219.14     7238.14    271.53 o 
  10  15   4     5094.20     5219.25    262.48 o 
   0  16   4     6017.50     5885.27    130.87 o 
   1  16   4       34.25       -7.53     29.00 o 
   2  16   4     3124.63     3074.97     83.27 o 
   3  16   4       17.00      -43.80     43.80 o 
   4  16   4     2114.22     2066.30    102.64 o 
   5  16   4      360.25      215.58    110.12 o 
   6  16   4     2030.64     2066.19    134.45 o 
   7  16   4      957.08      859.05    125.33 o 
   8  16   4       89.62       26.71    106.51 o 
   9  16   4       51.41      -15.67    223.17 o 
  10  16   4       24.36      -74.80    175.44 o 
   1  17   4        2.39        1.95     31.43 o 
   2  17   4      341.65      326.34     63.66 o 
   3  17   4      122.15      105.40     57.33 o 
   4  17   4       18.59       43.19     79.77 o 
   5  17   4      117.17       11.08     30.27 o 
   6  17   4       30.94      -75.81    101.63 o 
   7  17   4       97.11      -16.07     46.87 o 
   8  17   4        1.79      -66.60    100.92 o 
   9  17   4        1.62       58.21    271.10 o 
   0  18   4     8574.05     8100.30    213.10 o 
   1  18   4      177.27      142.04     61.93 o 
   2  18   4     7201.78     7223.67    118.27 o 
   3  18   4       69.34        1.65     27.03 o 
   4  18   4     3500.22     3090.81    116.70 o 
   5  18   4       74.83       29.98     79.31 o 
   6  18   4     1899.63     1866.24    147.59 o 
   7  18   4      632.77      550.11    139.55 o 
   8  18   4       42.38       19.47     87.92 o 
   9  18   4      116.47       73.97    184.00 o 
   1  19   4     3211.29     3223.40    103.84 o 
   2  19   4     2152.34     2153.37     83.31 o 
   3  19   4      325.46      316.11     84.56 o 
   4  19   4     5006.71     4989.20    159.36 o 
   5  19   4      469.83      387.64    112.93 o 
   6  19   4     6127.18     6402.72    184.12 o 
   7  19   4      236.33      249.67    140.32 o 
   8  19   4     3797.31     3710.42    463.69 o 
   0  20   4    19258.47    19946.22    372.28 o 
   1  20   4      268.19      211.29     70.90 o 
   2  20   4    11180.60    10819.78    211.27 o 
   3  20   4       18.00       62.72    114.90 o 
   4  20   4     7875.68     7918.90    198.73 o 
   5  20   4      580.59      584.45    114.21 o 
   6  20   4     4374.42     4549.10    159.00 o 
   7  20   4     1103.58     1166.71    144.31 o 
   8  20   4      489.25      656.26    294.05 o 
   1  21   4     1166.36     1123.36     80.29 o 
   2  21   4     1925.74     2023.58    115.78 o 
   3  21   4      296.17      149.64     83.56 o 
   4  21   4     4289.77     4372.41    156.58 o 
   5  21   4      358.95      265.13    134.45 o 
   6  21   4     6176.35     6105.15    186.75 o 
   7  21   4       47.15       13.59    141.71 o 
   0  22   4     5450.39     5511.54    176.84 o 
   1  22   4       63.11       20.89     52.20 o 
   2  22   4     2935.74     2914.65    130.96 o 
   3  22   4      713.33      563.11    109.54 o 
   4  22   4     2714.17     2148.76    166.16 o 
   5  22   4      251.37      197.98    141.45 o 
   6  22   4     1259.41     1335.25    153.91 o 
   1  23   4       40.03        9.90     56.24 o 
   2  23   4      389.79      222.46     77.85 o 
   3  23   4       38.10       17.79     47.36 o 
   4  23   4      791.23      624.82    134.05 o 
   5  23   4      102.61        4.29    114.91 o 
   0  24   4      337.65      104.22    244.90 o 
   1  24   4      191.55      121.10    128.97 o 
   2  24   4        7.97       -8.81     24.52 o 
   3  24   4        7.02        2.07     39.03 o 
   4  24   4       60.56       97.65    202.32 o 
   1  25   4      417.46      396.17    150.24 o 
   2  25   4       80.15       74.77     94.41 o 
   1   0   5    76775.63    75857.07    327.96 o 
   2   0   5       60.05       64.58     26.10 o 
   3   0   5    72821.37    72393.59    430.72 o 
   4   0   5     9423.57     9034.87    139.21 o 
   5   0   5    30123.15    29768.11    282.12 o 
   6   0   5    10409.83    10070.42    122.19 o 
   7   0   5     8189.23     8342.62    166.01 o 
   8   0   5     6473.25     6380.49    160.96 o 
   9   0   5     1686.53     1764.86    121.67 o 
  10   0   5     1376.92     1492.55    123.59 o 
  11   0   5      691.61      777.85    124.34 o 
  12   0   5     1483.55     1507.64    182.73 o 
  13   0   5      743.74      670.63    342.54 o 
   0   1   5    36837.57    37656.49    354.55 o 
   1   1   5      969.09     1005.64     41.92 o 
   2   1   5     5932.09     6152.73     97.71 o 
   3   1   5     8662.04     9430.29    164.61 o 
   4   1   5     4394.04     4055.32     83.13 o 
   5   1   5    17135.10    16910.08    137.26 o 
   6   1   5     4805.56     5051.49     65.46 o 
   7   1   5    23324.47    23674.54    212.35 o 
   8   1   5       11.16       -4.06     24.46 o 
   9   1   5    16445.06    16872.83    208.05 o 
  10   1   5        4.93      -15.46     33.84 o 
  11   1   5    11361.11    12111.33    185.59 o 
  12   1   5       56.48        0.25    103.23 o 
  13   1   5     2847.47     2919.14    246.93 o 
   1   2   5    30711.82    31229.53    307.37 o 
   2   2   5      598.88      622.95     35.76 o 
   3   2   5    23591.94    23444.82    179.68 o 
   4   2   5     2014.01     1938.22     69.83 o 
   5   2   5     4823.54     4305.91     54.71 o 
   6   2   5     2706.91     2385.23     49.81 o 
   7   2   5     3004.66     2881.59     95.96 o 
   8   2   5      708.21      699.19     81.54 o 
   9   2   5      121.66      121.78     82.91 o 
  10   2   5      865.11      805.26     96.79 o 
  11   2   5       38.90       17.30    128.43 o 
  12   2   5      440.91      427.22    149.79 o 
   0   3   5     9335.99     9675.15    183.87 o 
   1   3   5      120.00      177.64     21.01 o 
   2   3   5     2964.74     3158.52     45.89 o 
   3   3   5     1055.57     1269.09     56.41 o 
   4   3   5     1728.49     1680.31     77.44 o 
   5   3   5       95.53       37.97     31.33 o 
   6   3   5      366.24      283.86     67.67 o 
   7   3   5      633.53      709.67     78.70 o 
   8   3   5      468.08      404.60     77.31 o 
   9   3   5     2336.61     2216.23    101.20 o 
  10   3   5       88.40      -14.44     39.00 o 
  11   3   5      126.63        6.36     60.14 o 
  12   3   5        2.48       -1.01     11.34 o 
   1   4   5       42.47       23.09     16.95 o 
   2   4   5      379.30      372.27     22.51 o 
   3   4   5     1754.37     1718.71     85.75 o 
   4   4   5     1019.82     1049.01     73.02 o 
   5   4   5     1927.52     1698.15     40.68 o 
   6   4   5      581.58      540.61     69.49 o 
   7   4   5      789.60      750.41     84.12 o 
   8   4   5       28.66       12.10     70.40 o 
   9   4   5      434.54      394.06     82.47 o 
  10   4   5      530.91      324.82     98.73 o 
  11   4   5       15.71      -13.79    107.09 o 
  12   4   5      123.02      119.92    131.51 o 
   0   5   5     7322.20     7626.79     90.40 o 
   1   5   5    13606.69    14878.36    120.20 o 
   2   5   5     3136.18     3174.82     40.93 o 
   3   5   5    12275.30    12505.39    130.48 o 
   4   5   5     2881.05     2815.24     66.42 o 
   5   5   5    14951.04    15396.52    167.40 o 
   6   5   5     1692.92     1534.07     86.36 o 
   7   5   5    12532.23    12317.49    179.14 o 
   8   5   5      647.91      689.15     88.53 o 
   9   5   5     5342.79     5551.24    144.55 o 
  10   5   5        0.17      -70.56     93.23 o 
  11   5   5     4715.14     4609.52    133.98 o 
  12   5   5      225.09      255.37    162.10 o 
   1   6   5    67289.08    69992.79    461.24 o 
   2   6   5      120.69      120.38     21.48 o 
   3   6   5    33623.85    34074.35    324.38 o 
   4   6   5     1314.68     1116.48     53.18 o 
   5   6   5    18099.63    17093.91    210.09 o 
   6   6   5     2849.02     2613.38     56.05 o 
   7   6   5     2392.08     2237.11     99.62 o 
   8   6   5     1398.84     1280.37    103.23 o 
   9   6   5       49.34       68.02     87.09 o 
  10   6   5     1638.74     1495.33    114.25 o 
  11   6   5      201.90      170.56    103.04 o 
  12   6   5      843.62      759.90    161.09 o 
   0   7   5     8627.74     8458.02    104.49 o 
   1   7   5     2118.12     2161.98     39.55 o 
   2   7   5    10663.64    11032.58    103.89 o 
   3   7   5    12971.48    12902.67     97.01 o 
   4   7   5     1983.00     1982.15     53.81 o 
   5   7   5    20824.59    20001.63    480.53 o 
   6   7   5     1045.29      933.54    132.60 o 
   7   7   5    23064.03    24157.68    233.34 o 
   8   7   5     1565.96     1461.27     83.20 o 
   9   7   5    15451.26    16020.57    215.25 o 
  10   7   5        3.77       36.40     51.60 o 
  11   7   5     5668.93     5992.28    148.23 o 
  12   7   5      381.90      311.50    170.82 o 
   1   8   5    52061.52    54445.65    429.57 o 
   2   8   5     2028.61     1920.82     38.96 o 
   3   8   5    49018.45    50493.32    431.87 o 
   4   8   5     1773.51     1550.86     60.36 o 
   5   8   5    13338.07    12916.73    122.96 o 
   6   8   5     1687.79     1693.50    141.35 o 
   7   8   5     3249.86     3263.26     95.97 o 
   8   8   5     3249.35     3090.94    143.58 o 
   9   8   5      538.51      375.69     96.10 o 
  10   8   5     1379.73     1361.05    103.17 o 
  11   8   5      129.31       73.64     83.73 o 
  12   8   5      544.13      429.31    147.91 o 
   0   9   5     2521.45     2430.21     84.03 o 
   1   9   5     1310.04     1421.13     40.30 o 
   2   9   5     3171.54     3484.43     51.63 o 
   3   9   5     4604.72     5003.19     63.45 o 
   4   9   5     1809.43     1750.00     39.28 o 
   5   9   5     3889.88     4046.24     93.31 o 
   6   9   5      355.25      448.26    128.22 o 
   7   9   5     3249.58     3304.49    258.99 o 
   8   9   5        0.27      -22.20     71.29 o 
   9   9   5     1354.12     1334.76    113.17 o 
  10   9   5       51.49      -23.99     60.89 o 
  11   9   5     1139.78     1388.83    149.85 o 
  12   9   5       12.14      -36.40    189.63 o 
   1  10   5        0.68        1.59     21.41 o 
   2  10   5      124.62      118.42     37.95 o 
   3  10   5      192.36      172.03     37.82 o 
   4  10   5       85.81       21.95     28.56 o 
   5  10   5      548.54      620.19    105.12 o 
   6  10   5       86.93      139.29     96.86 o 
   7  10   5       49.47       19.12     77.49 o 
   8  10   5        3.82      -34.54     62.01 o 
   9  10   5      306.28      263.13    115.29 o 
  10  10   5      396.70      233.05    118.95 o 
  11  10   5       14.43      -70.49    239.73 o 
   0  11   5        3.46       -4.50     24.33 o 
   1  11   5       30.47       14.92     19.09 o 
   2  11   5     1958.16     1921.44     52.94 o 
   3  11   5        5.46       33.05     34.67 o 
   4  11   5      464.66      400.55     42.97 o 
   5  11   5      746.44      624.23     74.65 o 
   6  11   5      683.34      796.10    102.91 o 
   7  11   5     3047.71     2859.19    121.47 o 
   8  11   5       18.40      -67.69    110.42 o 
   9  11   5     3715.94     3350.54    142.67 o 
  10  11   5      101.72      -12.59     73.10 o 
  11  11   5     1359.45     1178.33    171.46 o 
   1  12   5    23297.86    23149.66    198.40 o 
   2  12   5      396.43      405.25     42.99 o 
   3  12   5    25453.25    25886.61    373.92 o 
   4  12   5     4520.34     4556.22    101.69 o 
   5  12   5     4872.94     4860.93    107.54 o 
   6  12   5     1450.66     1548.51     99.16 o 
   7  12   5     2374.91     2224.48    213.81 o 
   8  12   5     1398.93     1402.01    166.04 o 
   9  12   5      593.21      487.29    126.13 o 
  10  12   5      996.62      950.37    155.78 o 
  11  12   5      104.92       23.73     76.20 o 
   0  13   5     8176.82     8178.58    114.49 o 
   1  13   5       64.16       20.99     22.92 o 
   2  13   5     6654.71     6568.81     78.57 o 
   3  13   5     4695.25     4437.43     90.42 o 
   4  13   5     5637.57     5483.47    105.27 o 
   5  13   5     6235.03     5866.67    157.12 o 
   6  13   5      527.13      453.52    100.26 o 
   7  13   5    13003.41    13160.64    305.80 o 
   8  13   5      275.37      105.63    200.78 o 
   9  13   5     9673.88     9938.33    348.18 o 
  10  13   5       38.97      -17.97    117.55 o 
  11  13   5     4439.41     4324.08    204.60 o 
   1  14   5    34585.10    34534.56    224.83 o 
   2  14   5       35.09       15.46     32.01 o 
   3  14   5    17302.26    16847.84    142.18 o 
   4  14   5      877.74      838.41     77.27 o 
   5  14   5    11554.68    11709.16    293.41 o 
   6  14   5     2619.56     2432.03    134.32 o 
   7  14   5     3179.15     3170.51    146.44 o 
   8  14   5     2205.66     2253.79    194.61 o 
   9  14   5      164.62      218.97    189.77 o 
  10  14   5     1378.19     1348.81    177.28 o 
   0  15   5     2753.87     2731.14    106.88 o 
   1  15   5      204.46      132.30     35.98 o 
   2  15   5     3094.81     3161.25     82.10 o 
   3  15   5     1510.93     1411.12     67.22 o 
   4  15   5      757.14      744.27     75.41 o 
   5  15   5     9756.30    10042.35    244.36 o 
   6  15   5      405.90      371.25    111.01 o 
   7  15   5     4880.46     4813.35    169.52 o 
   8  15   5        3.56     -105.02    106.45 o 
   9  15   5     7145.18     7278.28    277.58 o 
  10  15   5       97.81       59.83    271.91 o 
   1  16   5     3974.75     3675.96     85.53 o 
   2  16   5      590.48      561.40     64.90 o 
   3  16   5     2452.73     2309.22     74.32 o 
   4  16   5       18.43      -32.58     50.28 o 
   5  16   5     1952.38     1890.68    135.67 o 
   6  16   5      317.87      141.27    110.51 o 
   7  16   5      579.90      419.10    119.70 o 
   8  16   5      268.34      219.55    191.91 o 
   9  16   5       14.01       37.81    188.45 o 
  10  16   5       21.95     -114.79    177.38 o 
   0  17   5      650.11      477.00     87.30 o 
   1  17   5      352.42      299.54     63.23 o 
   2  17   5      145.98       30.73     35.34 o 
   3  17   5        4.29      -19.32     52.97 o 
   4  17   5      275.63      156.18     72.26 o 
   5  17   5      121.84       20.61     45.73 o 
   6  17   5        8.07      -67.18     86.28 o 
   7  17   5       16.53      -25.22     78.92 o 
   8  17   5       46.68        1.25     24.07 o 
   9  17   5        0.34       10.07     92.84 o 
   1  18   5     7228.72     7297.47    114.00 o 
   2  18   5       38.99       26.32     50.17 o 
   3  18   5     4523.71     4473.85    108.69 o 
   4  18   5       76.71      -10.60     42.32 o 
   5  18   5     3131.03     3140.16    140.50 o 
   6  18   5      334.59      315.49    117.38 o 
   7  18   5      572.60      463.29    178.12 o 
   8  18   5      368.48      375.74    216.72 o 
   9  18   5       14.80      -89.89    135.08 o 
   0  19   5     2899.12     2957.60    120.14 o 
   1  19   5      116.61      123.76     69.08 o 
   2  19   5     1005.35      947.71     84.76 o 
   3  19   5     4586.66     4735.15    114.06 o 
   4  19   5      668.51      670.49     99.12 o 
   5  19   5     5663.19     5724.54    166.67 o 
   6  19   5      674.37      545.52    115.40 o 
   7  19   5     3495.06     3800.14    240.88 o 
   8  19   5        6.05       -7.35     43.00 o 
   1  20   5    13159.76    13410.91    247.02 o 
   2  20   5     1046.48      923.22     88.42 o 
   3  20   5     6971.69     7025.81    155.36 o 
   4  20   5      605.62      487.39    102.09 o 
   5  20   5     7329.92     7479.46    195.31 o 
   6  20   5      902.32      780.13    136.70 o 
   7  20   5     1305.67     1061.14    168.09 o 
   8  20   5      986.09     1175.89    351.80 o 
   0  21   5     2086.31     2042.38    124.15 o 
   1  21   5      812.71      759.91     82.43 o 
   2  21   5     1818.91     1666.74     97.80 o 
   3  21   5     3631.98     3800.11    134.15 o 
   4  21   5     1820.50     1664.10    122.49 o 
   5  21   5     4902.43     4954.27    168.46 o 
   6  21   5      303.27      193.30    199.62 o 
   7  21   5     4906.37     4993.86    221.93 o 
   1  22   5     3526.35     3684.72    121.14 o 
   2  22   5      320.15      115.83     85.80 o 
   3  22   5     3779.76     3819.88    136.25 o 
   4  22   5      345.58      203.28    116.51 o 
   5  22   5     1225.26     1400.22    140.24 o 
   6  22   5      304.86      231.64    171.75 o 
   0  23   5       62.41       11.70     49.60 o 
   1  23   5      292.52      194.26    101.95 o 
   2  23   5      212.95      241.18    124.69 o 
   3  23   5      289.10      176.43    129.36 o 
   4  23   5       35.74        2.81     44.26 o 
   5  23   5      616.04      497.68    192.63 o 
   1  24   5       53.06      -81.12     81.12 o 
   2  24   5        4.52      -51.26     79.13 o 
   3  24   5        3.46       -0.51     25.43 o 
   4  24   5       23.06      -11.33     34.66 o 
   0  25   5      230.84      265.61    309.97 o 
   1  25   5      147.10       69.02    118.72 o 
   2  25   5      700.64      480.63    292.37 o 
   0   0   6    32122.26    31589.40    355.87 o 
   1   0   6     2185.28     2202.13    122.98 o 
   2   0   6    64273.79    63101.28   1160.83 o 
   3   0   6     4588.33     4569.81    112.19 o 
   4   0   6    34741.82    34881.94    381.77 o 
   5   0   6     6559.10     5923.06    131.98 o 
   6   0   6     9915.25    10023.72    179.72 o 
   7   0   6     6281.07     6185.12    155.05 o 
   8   0   6      853.32      960.28    105.71 o 
   9   0   6     1449.86     1327.85    117.19 o 
  10   0   6        0.37       21.36    111.44 o 
  11   0   6     3394.64     3412.48    173.69 o 
  12   0   6      868.78      823.15    195.97 o 
   1   1   6    14751.92    14687.34    251.82 o 
   2   1   6     5094.08     5194.52    120.90 o 
   3   1   6    10098.00     9469.99    100.36 o 
   4   1   6     9347.92     8650.31    132.35 o 
   5   1   6     8137.48     7791.64    114.63 o 
   6   1   6    25248.90    24257.00    349.47 o 
   7   1   6     1153.73     1190.45     74.84 o 
   8   1   6    23197.71    22906.81    208.09 o 
   9   1   6       19.47        9.14     44.37 o 
  10   1   6    12084.01    12517.20    183.00 o 
  11   1   6      259.01      199.18    102.86 o 
  12   1   6     4977.39     5184.65    176.84 o 
   0   2   6    82891.29    83991.40    999.07 o 
   1   2   6      995.86     1076.79     48.68 o 
   2   2   6     8608.50     8227.01     81.75 o 
   3   2   6       29.64        2.67     40.26 o 
   4   2   6     7778.09     7336.40     87.48 o 
   5   2   6     2939.79     2631.40     57.72 o 
   6   2   6     4528.50     4325.69     63.45 o 
   7   2   6     1987.53     1893.00     95.04 o 
   8   2   6      147.64      102.80     83.65 o 
   9   2   6     1593.44     1481.13     98.39 o 
  10   2   6       20.85      -28.86     73.73 o 
  11   2   6      794.23      815.23    108.96 o 
  12   2   6      144.54      121.22    143.52 o 
   1   3   6       13.14        7.99     14.21 o 
   2   3   6     1472.37     1638.98     43.72 o 
   3   3   6     2849.67     2902.14     72.32 o 
   4   3   6      255.28      356.07     60.96 o 
   5   3   6      281.61      343.41     63.85 o 
   6   3   6     1145.64     1070.90     52.53 o 
   7   3   6      115.92       26.38     51.49 o 
   8   3   6     1740.56     1658.29     98.66 o 
   9   3   6      459.50      389.98     84.84 o 
  10   3   6      198.28      129.41     91.14 o 
  11   3   6       57.11       73.60    160.64 o 
  12   3   6      169.13       38.70    100.39 o 
   0   4   6     6287.97     5789.67     90.07 o 
   1   4   6     3047.00     3169.45     38.20 o 
   2   4   6     3872.55     3633.92     51.53 o 
   3   4   6      414.19      395.97     40.55 o 
   4   4   6     4522.86     4668.21    120.67 o 
   5   4   6      281.58      364.05     70.76 o 
   6   4   6      137.87       70.51     33.58 o 
   7   4   6     1203.86     1134.33     87.34 o 
   8   4   6      261.68      284.82     84.01 o 
   9   4   6       10.58       -3.02     24.83 o 
  10   4   6       30.72       -8.11     86.79 o 
  11   4   6      177.18      181.39    118.58 o 
  12   4   6      169.52      207.43    144.26 o 
   1   5   6    22424.07    22464.21    193.60 o 
   2   5   6     2727.59     2728.17     40.10 o 
   3   5   6     7289.04     7055.36     70.96 o 
   4   5   6    13093.97    13270.10    235.09 o 
   5   5   6     1630.39     1605.39    103.66 o 
   6   5   6     7546.15     7520.08    165.85 o 
   7   5   6     1571.05     1574.12     91.56 o 
   8   5   6     8969.35     8720.78    150.26 o 
   9   5   6      160.94       72.52     50.88 o 
  10   5   6     4183.98     4430.42    143.32 o 
  11   5   6       24.73      -14.81    102.79 o 
  12   5   6     2663.24     2368.23    146.42 o 
   0   6   6    71025.71    72623.38    471.20 o 
   1   6   6      610.19      606.86     27.42 o 
   2   6   6    42661.75    43834.39    394.93 o 
   3   6   6      345.02      244.41     32.75 o 
   4   6   6    16572.82    15697.47    154.36 o 
   5   6   6     2891.28     2743.03     84.75 o 
   6   6   6    12527.88    12269.60    327.41 o 
   7   6   6     4586.60     4559.08    117.69 o 
   8   6   6      993.26     1074.22     88.87 o 
   9   6   6     3214.61     3192.29    129.46 o 
  10   6   6        8.66       -5.81     76.95 o 
  11   6   6     1331.59     1266.20    121.30 o 
  12   6   6      396.65      320.43    167.18 o 
   1   7   6    16194.59    15515.05     95.76 o 
   2   7   6     3020.27     2532.67     38.20 o 
   3   7   6     5582.31     5409.43     61.23 o 
   4   7   6    25643.08    24913.22    280.31 o 
   5   7   6     1936.96     1694.80     64.61 o 
   6   7   6    15619.20    15335.41    222.50 o 
   7   7   6      980.22      978.21     99.54 o 
   8   7   6     8508.76     8596.42    168.46 o 
   9   7   6       69.00      132.58     96.50 o 
  10   7   6    10944.28    11241.35    203.22 o 
  11   7   6       85.70      123.78    112.84 o 
  12   7   6     4112.67     4055.35    163.34 o 
   0   8   6    31015.74    30636.85    252.11 o 
   1   8   6      172.41       85.91     35.15 o 
   2   8   6    38231.37    39467.21    299.77 o 
   3   8   6     3830.09     3792.09     83.10 o 
   4   8   6    22840.46    22816.82    423.65 o 
   5   8   6     4413.06     4042.63     69.67 o 
   6   8   6     5149.56     5352.19    214.47 o 
   7   8   6     2916.29     2499.99    157.26 o 
   8   8   6     2869.81     2766.35    136.64 o 
   9   8   6     3725.69     3992.72    164.14 o 
  10   8   6      170.59      206.66    129.88 o 
  11   8   6     1133.02     1127.21    115.98 o 
  12   8   6      667.26      732.66    151.07 o 
   1   9   6     6432.48     6406.63     99.71 o 
   2   9   6     3482.53     3375.87     53.87 o 
   3   9   6      401.86      290.32     40.36 o 
   4   9   6     5468.23     5178.64     97.41 o 
   5   9   6     1246.08     1195.84     84.46 o 
   6   9   6     3715.64     3401.52    120.95 o 
   7   9   6      126.76      -34.61    108.63 o 
   8   9   6     2216.95     1916.93    134.99 o 
   9   9   6       21.68      -13.46     40.39 o 
  10   9   6     1156.53     1097.59    123.10 o 
  11   9   6       10.52       45.40     96.14 o 
  12   9   6      943.52      687.52    329.92 o 
   0  10   6       29.31       54.61     53.32 o 
   1  10   6       34.30       -0.22     19.16 o 
   2  10   6     1418.34     1400.40     50.79 o 
   3  10   6     1700.42     1712.64     53.20 o 
   4  10   6      197.46      183.37     31.79 o 
   5  10   6       50.88      -10.04     21.21 o 
   6  10   6       10.66       -0.39     17.02 o 
   7  10   6       66.34       11.25     36.33 o 
   8  10   6       63.02      -28.88     60.90 o 
   9  10   6       72.06      -23.98     43.32 o 
  10  10   6       11.78       -0.87     25.37 o 
  11  10   6        9.08       16.27     85.68 o 
   1  11   6     1462.08     1527.98     42.85 o 
   2  11   6      831.76      803.28     47.72 o 
   3  11   6      753.61      742.30     45.44 o 
   4  11   6     2369.53     2563.67     73.30 o 
   5  11   6       22.71      -13.26     39.72 o 
   6  11   6     2521.17     2701.36    159.34 o 
   7  11   6      116.47       20.90     63.22 o 
   8  11   6     2810.86     2796.77    197.65 o 
   9  11   6       21.50      -47.98     53.32 o 
  10  11   6     1492.96     1416.88    124.34 o 
  11  11   6       71.13      -11.78     96.18 o 
   0  12   6    29355.21    31071.77    593.28 o 
   1  12   6     1875.25     2040.17     51.76 o 
   2  12   6    22286.52    22466.23    176.42 o 
   3  12   6     1907.11     1914.74     65.10 o 
   4  12   6     8489.70     8517.36    188.46 o 
   5  12   6     3764.10     3794.34    101.59 o 
   6  12   6     3811.92     3757.59    106.35 o 
   7  12   6     2972.13     2924.59    152.21 o 
   8  12   6     1064.72     1185.33    233.26 o 
   9  12   6     2324.05     2491.22    135.09 o 
  10  12   6        0.27      118.88    204.52 o 
  11  12   6     1057.22     1096.69    205.15 o 
   1  13   6     7748.92     8243.05     86.36 o 
   2  13   6     2968.80     3008.91     61.83 o 
   3  13   6     7209.33     7144.88    131.83 o 
   4  13   6     1842.67     1772.86     87.76 o 
   5  13   6     3555.37     3471.03    228.10 o 
   6  13   6    15110.40    15793.45    230.48 o 
   7  13   6     1267.60     1139.12    103.34 o 
   8  13   6    11844.68    12482.37    319.22 o 
   9  13   6       21.79       -5.58    114.04 o 
  10  13   6     6069.43     6653.53    219.84 o 
   0  14   6    26460.38    27250.74    467.88 o 
   1  14   6       61.10       18.30     21.49 o 
   2  14   6    28615.09    29296.72    245.77 o 
   3  14   6     1689.36     1641.05     69.71 o 
   4  14   6    14790.37    15190.93    161.35 o 
   5  14   6     3285.66     3098.75    132.49 o 
   6  14   6     5459.83     5356.60    245.08 o 
   7  14   6     1566.90     1621.26    192.25 o 
   8  14   6      746.80      797.67    134.83 o 
   9  14   6     2555.74     2437.35    136.48 o 
  10  14   6        7.25        0.72     33.53 o 
   1  15   6     1051.62     1025.65     60.33 o 
   2  15   6     1022.57      978.99     61.19 o 
   3  15   6     2124.30     2125.44     72.84 o 
   4  15   6     2849.15     2930.87    155.92 o 
   5  15   6     2621.10     2659.34    135.97 o 
   6  15   6     4743.27     5012.91    195.29 o 
   7  15   6      224.49      261.52    232.33 o 
   8  15   6     6462.91     7014.60    379.51 o 
   9  15   6       17.22        0.02    174.91 o 
  10  15   6     3298.85     3484.05    196.68 o 
   0  16   6     2354.58     2351.81     81.86 o 
   1  16   6      485.89      400.14     54.15 o 
   2  16   6     1279.11     1291.30     61.59 o 
   3  16   6        0.53      -37.20     37.20 o 
   4  16   6     2665.18     2708.75    113.90 o 
   5  16   6       24.58        5.58     71.90 o 
   6  16   6      519.62      429.32    117.98 o 
   7  16   6      495.25      362.81    182.37 o 
   8  16   6       60.24        3.79     52.91 o 
   9  16   6       49.90       15.69     67.79 o 
   1  17   6       43.39       -8.25     24.73 o 
   2  17   6        5.30      -40.72     48.05 o 
   3  17   6      104.33       12.71     31.79 o 
   4  17   6        2.95      -28.24     96.69 o 
   5  17   6        1.65      -85.01     94.54 o 
   6  17   6        0.07      -74.85     74.85 o 
   7  17   6       68.76       -6.92    199.76 o 
   8  17   6        2.39      -69.58     89.68 o 
   9  17   6        0.08       -6.45     27.43 o 
   0  18   6     4733.47     4754.79    143.46 o 
   1  18   6      235.71      110.58     45.06 o 
   2  18   6     4472.14     4480.84     97.99 o 
   3  18   6       91.53       15.16     64.06 o 
   4  18   6     2769.10     2505.53    115.42 o 
   5  18   6      674.61      561.78    101.21 o 
   6  18   6      432.58      377.48    190.09 o 
   7  18   6      235.76      167.71    202.53 o 
   8  18   6      540.65      301.31    176.32 o 
   1  19   6     2753.30     2733.31    103.77 o 
   2  19   6     1691.85     1583.35     93.17 o 
   3  19   6      594.35      613.75     96.16 o 
   4  19   6     4160.73     4089.60    132.33 o 
   5  19   6     1121.60     1015.21    115.25 o 
   6  19   6     3694.59     3916.10    202.51 o 
   7  19   6       86.98      -59.79     61.28 o 
   8  19   6     2584.12     2609.78    184.30 o 
   0  20   6     7554.87     7220.54    271.58 o 
   1  20   6      505.02      338.62     77.29 o 
   2  20   6    10422.20    10897.80    197.64 o 
   3  20   6     1251.24     1282.78    108.08 o 
   4  20   6     7588.04     7715.91    211.05 o 
   5  20   6      521.21      543.17    145.07 o 
   6  20   6     3088.49     2833.86    190.11 o 
   7  20   6     1976.15     2191.28    190.58 o 
   1  21   6     3472.61     3298.30    117.04 o 
   2  21   6     3671.17     3891.65    121.17 o 
   3  21   6     4204.25     4023.78    142.78 o 
   4  21   6     4667.64     4549.33    145.12 o 
   5  21   6     1321.15     1159.30    168.12 o 
   6  21   6     3663.87     3829.09    194.77 o 
   0  22   6     4798.62     5054.52    182.42 o 
   1  22   6      220.36      100.80     59.15 o 
   2  22   6     3018.16     2979.94    130.74 o 
   3  22   6      508.53      233.08    116.29 o 
   4  22   6     3056.53     2894.31    134.33 o 
   5  22   6      386.59      193.73    184.63 o 
   6  22   6     1196.28     1048.59    171.45 o 
   1  23   6      167.74       44.78     57.22 o 
   2  23   6        3.76      -12.08     42.16 o 
   3  23   6      149.62       74.86     68.86 o 
   4  23   6      742.43      429.93    156.80 o 
   0  24   6       90.62      -42.28    122.47 o 
   1  24   6       30.09      -14.23    115.77 o 
   2  24   6       12.54      -38.49     88.37 o 
   3  24   6       59.75        0.09     31.59 o 
   1   0   7    47136.53    44554.48    321.89 o 
   3   0   7    57756.11    55832.70   1261.37 o 
   4   0   7       38.62       78.36     44.16 o 
   5   0   7     7232.90     6824.18    206.48 o 
   6   0   7    10976.74    10952.41    220.29 o 
   7   0   7     3639.67     3734.22    141.28 o 
   8   0   7     7193.08     7282.17    182.46 o 
   9   0   7     1063.56     1056.14    113.30 o 
  10   0   7     2898.32     3068.49    149.75 o 
  11   0   7     1048.26     1096.55    197.30 o 
  12   0   7     2012.88     1739.21    207.55 o 
   0   1   7    32162.93    31390.15    872.53 o 
   1   1   7     3861.58     3953.33     88.37 o 
   2   1   7    15928.32    15702.78    211.29 o 
   3   1   7     2686.48     2615.89     87.73 o 
   4   1   7    13293.38    13124.35    115.16 o 
   5   1   7    15346.35    15477.23    225.70 o 
   6   1   7     5717.40     5578.39    114.73 o 
   7   1   7    22734.40    22458.73    235.14 o 
   8   1   7       43.64       33.88     58.88 o 
   9   1   7     9037.74     8882.47    157.79 o 
  10   1   7       17.29       -9.24     54.79 o 
  11   1   7     6200.67     6579.14    175.93 o 
  12   1   7      144.83       84.12    142.82 o 
   1   2   7    26722.11    26027.49    303.05 o 
   2   2   7      202.26      166.03     42.35 o 
   3   2   7    11867.90    11844.63    173.17 o 
   4   2   7      707.18      663.48     39.14 o 
   5   2   7    10002.62     9876.59    132.42 o 
   6   2   7     2309.84     2271.23     55.94 o 
   7   2   7     2044.68     1994.41    100.32 o 
   8   2   7     2312.67     2288.25    103.46 o 
   9   2   7       30.53       55.29     84.79 o 
  10   2   7      771.07      754.46    100.67 o 
  11   2   7       55.36        4.50    103.16 o 
  12   2   7     1014.31      939.30    140.32 o 
   0   3   7     2691.59     2953.10     84.84 o 
   1   3   7      833.66      895.90     29.22 o 
   2   3   7      784.81      802.17     42.30 o 
   3   3   7      346.04      494.74     53.35 o 
   4   3   7     2200.08     2397.45     96.01 o 
   5   3   7       20.70      -20.71     25.78 o 
   6   3   7     1739.77     1734.82     66.40 o 
   7   3   7      318.49      245.91     84.22 o 
   8   3   7       46.79      -22.43     22.43 o 
   9   3   7      391.12      345.42     95.49 o 
  10   3   7       55.41       -9.73     21.21 o 
  11   3   7      288.51      233.89    115.40 o 
  12   3   7        7.96      -56.81    100.06 o 
   1   4   7      241.15      185.77     25.89 o 
   2   4   7      924.78     1027.32     42.36 o 
   3   4   7    10804.87    10553.17    164.28 o 
   4   4   7      102.18        7.90     29.88 o 
   5   4   7       82.30      -33.13     53.98 o 
   6   4   7      103.40      -30.18     59.56 o 
   7   4   7     1540.10     1512.71     96.54 o 
   8   4   7      325.69      361.89     88.82 o 
   9   4   7        1.70      -44.90     70.27 o 
  10   4   7      283.53      171.68    102.32 o 
  11   4   7      690.32      498.88    115.58 o 
  12   4   7      168.75      218.40    147.12 o 
   0   5   7    27121.53    27660.49    246.27 o 
   1   5   7     7921.14     8756.58     91.86 o 
   2   5   7     8749.33     8552.39     87.90 o 
   3   5   7     8544.04     8653.97    146.78 o 
   4   5   7     6453.00     6363.03     88.40 o 
   5   5   7     8764.53     8908.08    177.96 o 
   6   5   7     1187.28     1074.35     99.51 o 
   7   5   7     8522.66     8571.10    148.70 o 
   8   5   7      227.78      186.06     80.22 o 
   9   5   7     3599.28     3691.17    124.48 o 
  10   5   7       13.51        0.85     82.52 o 
  11   5   7     3762.07     3967.96    153.04 o 
  12   5   7      237.04      272.48    141.96 o 
   1   6   7    46787.32    46471.71    297.94 o 
   2   6   7     3996.53     4109.73     53.94 o 
   3   6   7    18280.41    17346.13    128.51 o 
   4   6   7     9694.47    10261.39    102.94 o 
   5   6   7    15848.46    15139.52    160.57 o 
   6   6   7     3667.74     3754.90    138.75 o 
   7   6   7     5686.22     5776.30    201.82 o 
   8   6   7     2452.55     2547.95    108.66 o 
   9   6   7      386.37      348.59     89.76 o 
  10   6   7     3846.05     4069.23    150.52 o 
  11   6   7      272.67      302.27    129.74 o 
  12   6   7     1210.22     1204.16    131.97 o 
   0   7   7    15140.02    15411.22    192.18 o 
   1   7   7     1508.43     1644.88     41.47 o 
   2   7   7    19292.13    19347.82    223.19 o 
   3   7   7    11010.96    11150.79    107.98 o 
   4   7   7     3601.07     3439.56     73.80 o 
   5   7   7    17318.75    17470.58    273.75 o 
   6   7   7     1972.51     1778.35    124.00 o 
   7   7   7    11835.58    11808.97    192.08 o 
   8   7   7      932.74      867.40    108.65 o 
   9   7   7    11592.03    11978.66    236.02 o 
  10   7   7       33.87      138.56    118.31 o 
  11   7   7     5443.40     6173.69    184.50 o 
  12   7   7      250.61      275.27    148.59 o 
   1   8   7    29238.54    29205.02    244.85 o 
   2   8   7      584.95      627.23     32.29 o 
   3   8   7    19140.04    19015.13    177.98 o 
   4   8   7     9973.04    10378.74    147.56 o 
   5   8   7     6461.42     6446.00    102.43 o 
   6   8   7     3547.37     3849.83    125.40 o 
   7   8   7     2368.85     2333.29    135.62 o 
   8   8   7     4771.60     5074.85    180.92 o 
   9   8   7       49.71       40.16    119.08 o 
  10   8   7     3416.48     3541.14    173.96 o 
  11   8   7      303.85      449.32    136.49 o 
   0   9   7     7863.65     8191.83    121.03 o 
   1   9   7     1550.51     1662.61     60.73 o 
   2   9   7     4231.95     4483.13     76.57 o 
   3   9   7     4972.83     5044.54     80.39 o 
   4   9   7      349.93      358.64     52.95 o 
   5   9   7     6135.26     6150.44    106.81 o 
   6   9   7       33.87       25.24     61.14 o 
   7   9   7     1191.94     1206.51    121.97 o 
   8   9   7      507.80      383.12    113.69 o 
   9   9   7     4077.23     4451.69    176.13 o 
  10   9   7        0.47       75.23    152.83 o 
  11   9   7     1327.00     1327.68    141.51 o 
   1  10   7      115.84       63.37     32.95 o 
   2  10   7     1173.39     1183.71     52.16 o 
   3  10   7     1356.58     1411.70     52.54 o 
   4  10   7       60.58        6.02     38.34 o 
   5  10   7      982.02      879.47     56.73 o 
   6  10   7      114.17      119.69     68.32 o 
   7  10   7       16.45      -15.99     33.79 o 
   8  10   7       93.32       16.50     35.87 o 
   9  10   7       17.56       -5.84     33.75 o 
  10  10   7       55.91       45.84    104.99 o 
  11  10   7      104.09       79.60    170.06 o 
   0  11   7     2026.21     1878.75     79.42 o 
   1  11   7       46.26       69.00     47.41 o 
   2  11   7      916.33      815.24     50.40 o 
   3  11   7        2.19      -13.49     42.39 o 
   4  11   7      994.09      853.10     55.68 o 
   5  11   7     3442.28     3325.00    143.77 o 
   6  11   7      527.91      416.97     73.19 o 
   7  11   7     1654.48     1426.65    111.15 o 
   8  11   7       44.61      -17.78     55.98 o 
   9  11   7     1784.62     1514.67    141.44 o 
  10  11   7        9.39       23.00     78.70 o 
  11  11   7      917.21      833.27    183.54 o 
   1  12   7    24273.68    24737.56    219.78 o 
   2  12   7      137.16       66.01     30.26 o 
   3  12   7    11719.91    12103.77    191.17 o 
   4  12   7     2073.45     1983.08     76.49 o 
   5  12   7     7070.78     7104.48    125.34 o 
   6  12   7     3960.52     3747.99    106.82 o 
   7  12   7     1434.16     1194.15    222.61 o 
   8  12   7     3935.80     3865.45    212.58 o 
   9  12   7        8.16       55.45    142.27 o 
  10  12   7     2009.00     2068.42    142.14 o 
  11  12   7       64.40      171.62    238.27 o 
   0  13   7     6002.79     5962.73    122.51 o 
   1  13   7      492.98      472.31     51.16 o 
   2  13   7     7830.75     7636.39     97.47 o 
   3  13   7     3547.85     3477.16     79.03 o 
   4  13   7     4030.93     3853.39     94.27 o 
   5  13   7     7582.79     7223.90    238.15 o 
   6  13   7     1606.22     1567.52    245.81 o 
   7  13   7    12199.15    12258.78    825.61 o 
   8  13   7      447.61      388.01    143.72 o 
   9  13   7     7280.49     7641.15    192.47 o 
  10  13   7        9.78      112.78    157.09 o 
   1  14   7    27630.71    28404.18    256.55 o 
   2  14   7     1021.09      946.81     52.64 o 
   3  14   7    12537.04    12510.19    126.88 o 
   4  14   7     1139.59     1033.10     75.63 o 
   5  14   7     9890.92     9808.16    182.01 o 
   6  14   7     5337.89     5235.62    182.12 o 
   7  14   7     1289.55     1320.11    131.73 o 
   8  14   7     3931.38     3979.73    183.17 o 
   9  14   7      232.19      179.92    136.65 o 
  10  14   7     1637.87     1502.15    192.11 o 
   0  15   7     1005.06      880.53     77.23 o 
   1  15   7      140.59      128.57     47.15 o 
   2  15   7     2377.80     2307.27     69.40 o 
   3  15   7     1140.90     1093.54     60.54 o 
   4  15   7     4826.93     5050.56    118.56 o 
   5  15   7     2433.15     2509.61    162.23 o 
   6  15   7     1693.87     1523.86    140.72 o 
   7  15   7     5368.14     5131.99    192.00 o 
   8  15   7       44.62      115.22    142.31 o 
   9  15   7     4173.83     4052.87    196.54 o 
  10  15   7        5.85      122.83    287.89 o 
   1  16   7      821.69      732.29     58.36 o 
   2  16   7      506.64      419.65     56.60 o 
   3  16   7     2777.22     2871.51     84.43 o 
   4  16   7       54.08        2.22     35.15 o 
   5  16   7      393.71      333.76     90.95 o 
   6  16   7      224.02       88.40    104.19 o 
   7  16   7       27.88       21.08    158.23 o 
   8  16   7      160.72       53.67    133.72 o 
   9  16   7        0.72       31.27    115.31 o 
   0  17   7       31.36       20.05     84.46 o 
   1  17   7      126.42       38.72     27.49 o 
   2  17   7       14.09      -12.36     30.92 o 
   3  17   7        8.25       -4.97     19.33 o 
   4  17   7      258.59      160.33     76.00 o 
   5  17   7       59.82       -1.09     52.47 o 
   6  17   7      197.25      -14.55     53.60 o 
   7  17   7        0.17      -13.87    101.54 o 
   8  17   7       58.42        1.60     34.73 o 
   9  17   7        1.02       -4.27     43.05 o 
   1  18   7     2272.96     2189.22     83.15 o 
   2  18   7      988.26      885.69     78.97 o 
   3  18   7     2430.65     2259.44     83.90 o 
   4  18   7      595.08      463.86     83.63 o 
   5  18   7      754.51      690.07    120.84 o 
   6  18   7      392.07      251.60    132.01 o 
   7  18   7      437.32      359.06    151.42 o 
   8  18   7      786.81      656.69    181.25 o 
   0  19   7     2668.64     2638.27    167.22 o 
   1  19   7       52.17       24.21     54.48 o 
   2  19   7     2931.24     2766.60    101.76 o 
   3  19   7     3232.28     3029.21    120.70 o 
   4  19   7     2096.75     2078.83    115.74 o 
   5  19   7     2816.53     2902.67    165.14 o 
   6  19   7      827.49      831.75    127.74 o 
   7  19   7     1692.21     1629.98    167.63 o 
   1  20   7     8868.61     8962.44    135.61 o 
   2  20   7     1954.06     1912.92    101.53 o 
   3  20   7     9318.72     9701.37    220.75 o 
   4  20   7     1159.58     1063.84    138.71 o 
   5  20   7     4591.41     4663.62    169.70 o 
   6  20   7     1637.38     1737.27    140.85 o 
   7  20   7      948.65      971.31    156.91 o 
   0  21   7     6065.54     6324.08    227.14 o 
   1  21   7     1372.38     1238.54     97.37 o 
   2  21   7     3475.90     3382.10    119.20 o 
   3  21   7     2461.82     2450.25    122.25 o 
   4  21   7     2132.13     2043.91    147.11 o 
   5  21   7     3568.28     3700.36    203.39 o 
   6  21   7      806.78      688.88    146.66 o 
   1  22   7     3608.65     3390.05    139.91 o 
   2  22   7       64.73      -40.09     99.28 o 
   3  22   7     3997.94     4242.65    169.83 o 
   4  22   7      745.39      653.19    148.28 o 
   5  22   7     1331.06     1042.38    183.93 o 
   0  23   7      427.70       18.55    172.54 o 
   1  23   7       10.75      -42.02     50.69 o 
   2  23   7      441.09      278.95    122.79 o 
   3  23   7      412.58      147.74    129.10 o 
   4  23   7        1.94        8.52    133.82 o 
   1  24   7      480.64      218.50    130.44 o 
   2  24   7       29.18      -16.68    105.61 o 
   0   0   8    74597.07    74986.52    621.78 o 
   1   0   8     1408.33     1336.71     87.71 o 
   2   0   8    41014.04    39895.85    395.46 o 
   3   0   8     4280.09     4138.55    231.31 o 
   4   0   8    19481.85    19059.41    140.94 o 
   5   0   8     7749.47     7155.36    312.61 o 
   6   0   8     5874.25     5889.07    208.37 o 
   7   0   8     5975.96     5968.95    312.31 o 
   8   0   8     1145.11     1350.71    161.31 o 
   9   0   8     3102.27     3205.86    195.62 o 
  10   0   8       79.96      182.58    156.35 o 
  11   0   8     4495.24     4762.63    303.61 o 
  12   0   8      546.93      458.74    223.96 o 
   1   1   8    11306.59    10290.48    114.57 o 
   2   1   8     1273.86     1220.65     51.07 o 
   3   1   8    20017.61    20057.17    374.72 o 
   4   1   8    11331.45    10750.49    120.59 o 
   5   1   8    12717.14    11906.11    160.26 o 
   6   1   8    16074.29    16253.63    185.00 o 
   7   1   8     1450.25     1468.24     97.12 o 
   8   1   8    10889.98    10631.38    169.43 o 
   9   1   8      141.17      165.80     86.82 o 
  10   1   8     6515.85     6963.54    306.40 o 
  11   1   8      266.73      296.64    126.35 o 
  12   1   8     3023.36     3044.80    172.45 o 
   0   2   8    33274.74    32813.71    236.72 o 
   1   2   8       15.71        1.68      6.96 o 
   2   2   8    10092.92     9916.21    197.02 o 
   3   2   8      487.23      575.20    109.95 o 
   4   2   8     4375.21     4258.52     98.28 o 
   5   2   8     4316.52     3996.34    113.68 o 
   6   2   8     3560.24     3482.66    109.01 o 
   7   2   8     3658.85     3614.27    118.48 o 
   8   2   8      101.97       23.70     51.29 o 
   9   2   8     2184.23     2239.40    113.68 o 
  10   2   8       97.64       28.47     82.82 o 
  11   2   8     2101.03     2083.77    120.27 o 
  12   2   8       47.20       24.12     62.49 o 
   1   3   8       17.35       -0.16     14.42 o 
   2   3   8      296.14      257.26     39.97 o 
   3   3   8      148.28      141.49     62.48 o 
   4   3   8       44.49       60.32    149.25 o 
   5   3   8       52.96      -45.49     46.81 o 
   6   3   8      322.62      323.33     84.41 o 
   7   3   8       80.74       57.56     82.06 o 
   8   3   8      928.25      869.14     90.28 o 
   9   3   8        0.02      -21.00     21.00 o 
  10   3   8       70.31      -29.11     58.22 o 
  11   3   8       12.91      -12.55     89.44 o 
  12   3   8      179.43       46.13     68.74 o 
   0   4   8     6699.50     6678.49    155.93 o 
   1   4   8     6811.35     7189.14    114.17 o 
   2   4   8     4369.44     4273.56     63.90 o 
   3   4   8      385.20      392.16     44.42 o 
   4   4   8     1573.06     1286.67     57.59 o 
   5   4   8       34.04      -39.34     52.27 o 
   6   4   8     1827.76     1714.01     95.93 o 
   7   4   8       32.20       89.81     97.03 o 
   8   4   8      727.87      626.96     93.66 o 
   9   4   8        6.16      -31.71     45.55 o 
  10   4   8       26.10      -10.22     15.33 o 
  11   4   8       59.22       10.66     57.28 o 
  12   4   8      282.98      163.00    173.10 o 
   1   5   8    15010.98    14628.50    164.69 o 
   2   5   8      389.05      335.62     41.57 o 
   3   5   8     4959.18     4737.15    123.72 o 
   4   5   8    10256.91     9506.58    310.01 o 
   5   5   8     3741.79     3648.41    137.03 o 
   6   5   8     5349.39     5039.48    137.40 o 
   7   5   8     1044.67     1024.43     99.95 o 
   8   5   8     4771.69     4656.80    132.72 o 
   9   5   8      120.27       91.49     75.14 o 
  10   5   8     2776.37     2797.99    129.85 o 
  11   5   8       50.26      -12.04     77.07 o 
  12   5   8     1659.85     1451.80    161.25 o 
   0   6   8    25210.86    24183.25    299.84 o 
   1   6   8      111.94      113.07     35.35 o 
   2   6   8    18710.13    18343.47    200.11 o 
   3   6   8     7798.64     7248.41    138.41 o 
   4   6   8    19086.35    18877.33    155.20 o 
   5   6   8     2845.95     2718.73     67.99 o 
   6   6   8    13254.53    13784.94    224.23 o 
   7   6   8     7313.14     7324.69    163.98 o 
   8   6   8     1180.59     1002.82    111.88 o 
   9   6   8     4959.88     5019.73    144.56 o 
  10   6   8       23.33       98.00    107.09 o 
  11   6   8     2023.97     1606.69    137.78 o 
  12   6   8      462.52      337.86    328.70 o 
   1   7   8    30798.57    30802.97    328.02 o 
   2   7   8     6602.18     6616.86     87.62 o 
   3   7   8    12553.25    12083.82    106.99 o 
   4   7   8    14058.86    14434.32    119.88 o 
   5   7   8     3545.80     3620.79     78.74 o 
   6   7   8     9257.60     9189.01    206.67 o 
   7   7   8     1071.32      997.10    105.63 o 
   8   7   8     7486.15     7330.75    171.21 o 
   9   7   8      144.24      264.85    113.68 o 
  10   7   8     8301.70     8863.29    228.74 o 
  11   7   8       36.98      136.33    200.17 o 
   0   8   8    13667.19    13855.99    176.64 o 
   1   8   8      330.26      289.66     49.31 o 
   2   8   8    21780.79    22229.79    222.58 o 
   3   8   8     2581.44     2333.20     50.56 o 
   4   8   8    15106.98    15553.25    176.12 o 
   5   8   8     6180.32     6269.27     99.16 o 
   6   8   8     2642.15     2622.40    113.34 o 
   7   8   8     3685.88     3524.77    126.73 o 
   8   8   8     1313.17     1323.46    119.74 o 
   9   8   8     7064.36     7284.97    205.00 o 
  10   8   8      105.38       51.47    154.95 o 
  11   8   8     1117.22     1068.38    170.59 o 
   1   9   8     3727.03     3624.98     73.87 o 
   2   9   8      587.04      566.22     62.14 o 
   3   9   8     2383.72     2330.56     48.05 o 
   4   9   8     1749.62     1760.76     62.59 o 
   5   9   8       13.05       -6.54     44.31 o 
   6   9   8     4109.19     4128.43    157.40 o 
   7   9   8      813.29      895.65    107.02 o 
   8   9   8     4110.56     4136.62    153.52 o 
   9   9   8       41.06       27.20    155.32 o 
  10   9   8     1890.15     1583.13    148.05 o 
  11   9   8        1.32      -48.57     82.20 o 
   0  10   8       67.95      172.09     67.87 o 
   1  10   8      395.93      382.58     52.54 o 
   2  10   8     1506.99     1664.32     79.32 o 
   3  10   8      333.82      213.77     53.58 o 
   4  10   8        0.71      -36.51     43.27 o 
   5  10   8        3.73       -7.12     24.50 o 
   6  10   8        2.18       -0.72     11.44 o 
   7  10   8       70.92        1.30     24.95 o 
   8  10   8       69.16        3.33     55.01 o 
   9  10   8       10.27        7.47     48.61 o 
  10  10   8        0.33      -34.17    117.20 o 
  11  10   8       27.15      -10.67     40.57 o 
   1  11   8     1202.28     1287.46     60.87 o 
   2  11   8       45.38       33.26     41.60 o 
   3  11   8     5027.33     4889.58    102.26 o 
   4  11   8     1181.76     1190.67     66.93 o 
   5  11   8      382.43      311.98     67.81 o 
   6  11   8     2317.38     2223.67    119.79 o 
   7  11   8      272.96      266.33     98.91 o 
   8  11   8     1532.01     1574.18    168.58 o 
   9  11   8       90.34       20.02    112.53 o 
  10  11   8      723.03      613.42    140.35 o 
  11  11   8        3.22      -12.38    139.99 o 
   0  12   8    23513.76    24052.95    567.40 o 
   1  12   8       46.02       10.66     49.26 o 
   2  12   8    17509.33    17389.91    182.71 o 
   3  12   8      541.07      606.25     70.60 o 
   4  12   8     4434.69     4344.51     92.86 o 
   5  12   8     3047.37     3274.45    126.30 o 
   6  12   8     1362.95     1450.24    108.91 o 
   7  12   8     3141.47     3572.21    183.93 o 
   8  12   8      335.37      362.76    163.31 o 
   9  12   8     3462.76     3905.29    182.62 o 
  10  12   8       45.10        2.73     46.61 o 
   1  13   8     5161.93     5296.83     91.98 o 
   2  13   8     2168.13     2177.90     66.35 o 
   3  13   8     5657.76     5810.47    106.28 o 
   4  13   8     2522.09     2577.20     84.29 o 
   5  13   8     3267.62     3490.13    129.53 o 
   6  13   8    11926.34    12514.27    290.31 o 
   7  13   8      474.24      569.29    147.01 o 
   8  13   8     9976.44    10178.51    292.74 o 
   9  13   8      250.01      353.40    134.07 o 
  10  13   8     4360.97     4355.53    173.76 o 
   0  14   8    20972.59    22045.45    467.33 o 
   1  14   8      126.81       20.31     39.83 o 
   2  14   8    15861.59    15798.81    121.99 o 
   3  14   8     1905.79     2166.22     83.43 o 
   4  14   8     8804.67     8905.06    182.22 o 
   5  14   8     3699.33     3832.30    282.35 o 
   6  14   8     3134.19     3167.98    176.85 o 
   7  14   8     5938.12     6393.85    242.31 o 
   8  14   8      245.42      361.75    146.37 o 
   9  14   8     2604.91     2838.30    156.46 o 
  10  14   8        2.22      164.51    200.54 o 
   1  15   8     5205.54     5508.23     90.79 o 
   2  15   8      632.26      642.77     59.32 o 
   3  15   8     3940.26     3925.42    107.03 o 
   4  15   8     2510.46     2604.31    135.12 o 
   5  15   8     3652.84     3532.50    185.37 o 
   6  15   8     3029.73     3280.80    186.28 o 
   7  15   8      746.49      808.88    135.65 o 
   8  15   8     3111.71     3050.68    180.84 o 
   9  15   8        9.82      121.17    179.61 o 
   0  16   8     3157.74     2994.46    136.62 o 
   1  16   8        3.84      -24.32     35.53 o 
   2  16   8     1734.72     1785.65     67.28 o 
   3  16   8       13.93       22.07     31.31 o 
   4  16   8     1321.78     1147.66    104.37 o 
   5  16   8     1066.46     1026.96    127.20 o 
   6  16   8       89.02       66.98    140.54 o 
   7  16   8      387.43      308.57    138.88 o 
   8  16   8       22.21      -15.91    136.62 o 
   9  16   8      154.73      234.96    173.62 o 
   1  17   8        7.31      -28.74     38.26 o 
   2  17   8       56.87       86.77     62.41 o 
   3  17   8       15.66       -7.30     52.54 o 
   4  17   8       93.54       27.57     63.23 o 
   5  17   8      272.78      155.48    129.70 o 
   6  17   8        0.11       20.79    204.50 o 
   7  17   8        0.07      181.18    243.70 o 
   8  17   8       23.47      -72.47    140.18 o 
   0  18   8     1506.02     1450.10    122.98 o 
   1  18   8      262.18      155.82     76.23 o 
   2  18   8     1336.87     1223.94     86.43 o 
   3  18   8      736.56      617.02     80.89 o 
   4  18   8     1579.66     1559.15    105.23 o 
   5  18   8      838.83      727.72    120.99 o 
   6  18   8      606.99      531.28    142.96 o 
   7  18   8     1048.82      810.45    153.27 o 
   8  18   8      396.99      340.31    183.63 o 
   1  19   8     6067.31     5989.50    175.44 o 
   2  19   8      288.84      194.20     87.01 o 
   3  19   8     2430.68     2472.36    139.61 o 
   4  19   8     2454.03     2283.98    118.76 o 
   5  19   8     1654.31     1478.08    130.17 o 
   6  19   8     2314.43     2254.01    164.80 o 
   7  19   8      398.69      255.91    191.98 o 
   0  20   8     8225.33     8661.43    211.38 o 
   1  20   8      125.07       17.93     40.64 o 
   2  20   8    10603.31    11109.88    199.04 o 
   3  20   8     1298.78     1035.70    143.24 o 
   4  20   8     4816.99     4766.33    168.43 o 
   5  20   8     1832.00     1663.93    164.20 o 
   6  20   8     1754.59     1684.88    144.57 o 
   1  21   8     4871.96     4962.79    149.41 o 
   2  21   8     1441.86     1519.38    133.32 o 
   3  21   8     1663.16     1471.32    140.07 o 
   4  21   8     1784.07     1750.46    144.45 o 
   5  21   8     1566.96     1569.41    165.06 o 
   6  21   8     2581.90     2674.57    328.39 o 
   0  22   8     2862.30     3111.99    212.50 o 
   1  22   8      107.11       55.19     64.48 o 
   2  22   8     2620.35     2531.09    146.21 o 
   3  22   8      353.05      259.01    134.24 o 
   4  22   8     2570.93     2513.76    157.04 o 
   5  22   8      657.40      640.10    304.38 o 
   1  23   8      404.19      174.08    115.61 o 
   2  23   8      149.82        2.91    139.72 o 
   3  23   8      501.64      384.27    144.64 o 
   0  24   8      657.48      583.72    334.70 o 
   1   0   9    59372.55    57857.86    464.91 o 
   2   0   9     4965.86     5333.64    151.25 o 
   3   0   9    41509.53    40224.41    554.11 o 
   4   0   9     3725.75     3775.00    165.68 o 
   5   0   9     6173.94     5946.50    209.05 o 
   6   0   9     7635.52     7645.83    272.93 o 
   7   0   9     3248.21     3331.48    185.83 o 
   8   0   9     3921.33     3545.63    299.80 o 
   9   0   9      241.34      172.06    150.12 o 
  10   0   9     5615.48     6021.06    300.61 o 
  11   0   9       39.02       33.62    197.73 o 
  12   0   9     2597.17     2527.75    309.31 o 
   0   1   9    17609.48    16987.45    306.36 o 
   1   1   9      219.02      325.24     56.89 o 
   2   1   9    15072.71    14427.43    312.08 o 
   3   1   9     4089.32     4012.00    226.94 o 
   4   1   9    18095.37    18027.01    287.20 o 
   5   1   9    13025.55    12758.91    199.76 o 
   6   1   9     8816.44     8269.65    204.08 o 
   7   1   9    11174.55    10825.13    188.76 o 
   8   1   9      249.41      191.82    109.30 o 
   9   1   9     5558.27     5317.03    161.65 o 
  10   1   9       33.72       19.60     57.09 o 
  11   1   9     3936.42     3834.03    176.90 o 
  12   1   9      261.01      118.47    173.91 o 
   1   2   9    11337.17    10711.90    142.19 o 
   2   2   9      679.43      766.21     58.53 o 
   3   2   9     9271.23     9239.69    171.34 o 
   4   2   9     2049.96     1919.34    122.77 o 
   5   2   9     4317.95     4387.16    149.46 o 
   6   2   9     2783.10     2787.10    112.17 o 
   7   2   9       91.29       94.87     91.66 o 
   8   2   9     4196.80     4061.66    123.72 o 
   9   2   9        1.19       19.88    115.97 o 
  10   2   9     1128.17      971.79    116.16 o 
  11   2   9        0.26      112.30    172.86 o 
  12   2   9     1073.98     1068.77    167.81 o 
   0   3   9     2970.96     2948.55    104.09 o 
   1   3   9     1028.10     1028.91     37.94 o 
   2   3   9      575.78      593.44     51.03 o 
   3   3   9        1.58       -1.61     21.87 o 
   4   3   9      402.18      426.92     76.13 o 
   5   3   9     1270.22     1187.62    100.35 o 
   6   3   9      100.73      -21.38     71.56 o 
   7   3   9      553.49      465.13     88.31 o 
   8   3   9        9.33       -2.79      8.15 o 
   9   3   9      382.11      318.10     98.32 o 
  10   3   9       15.76      -58.53     58.53 o 
  11   3   9       45.81       14.67     83.49 o 
   1   4   9     2547.42     2431.16     45.03 o 
   2   4   9      895.47     1012.12     52.61 o 
   3   4   9     1166.64     1063.92     55.11 o 
   4   4   9     1369.62     1322.50     60.25 o 
   5   4   9     1526.16     1392.11     51.59 o 
   6   4   9       23.95       28.60     97.50 o 
   7   4   9     2155.91     1987.61    120.75 o 
   8   4   9      197.95      162.16     90.16 o 
   9   4   9        0.46      -29.06     29.06 o 
  10   4   9      215.29      174.31    112.70 o 
  11   4   9      266.11      239.08    125.03 o 
   0   5   9    20591.98    19736.44    168.60 o 
   1   5   9     2632.41     2637.58     50.35 o 
   2   5   9     5859.73     5447.51     75.67 o 
   3   5   9     2229.12     2295.54     64.39 o 
   4   5   9     5838.08     5361.81    166.78 o 
   5   5   9     3593.48     3418.36    131.61 o 
   6   5   9     2685.74     2562.41    117.12 o 
   7   5   9     2167.71     2252.34    125.63 o 
   8   5   9        5.53      -23.10     82.97 o 
   9   5   9     3310.59     3306.94    129.78 o 
  10   5   9       13.76      -22.14     53.05 o 
  11   5   9     2158.48     2108.16    136.43 o 
   1   6   9    21184.87    19996.03    224.74 o 
   2   6   9     5232.54     5358.91     77.56 o 
   3   6   9    12091.77    12130.03    196.90 o 
   4   6   9     9591.54     9673.24    201.33 o 
   5   6   9    11314.97    11272.82    173.23 o 
   6   6   9     6138.67     6433.33    148.67 o 
   7   6   9     4152.66     4187.69    146.29 o 
   8   6   9     6400.29     6966.37    173.99 o 
   9   6   9      106.61       74.85    113.75 o 
  10   6   9     4750.05     4836.60    171.05 o 
  11   6   9      428.56      479.95    150.72 o 
   0   7   9    13611.97    13418.05    277.50 o 
   1   7   9     1762.79     1700.93     52.69 o 
   2   7   9    26595.70    27206.12    377.91 o 
   3   7   9     6701.58     6491.84    160.04 o 
   4   7   9    10702.23    10573.50    198.29 o 
   5   7   9     6649.69     6912.85    148.64 o 
   6   7   9     2116.84     2016.47    110.52 o 
   7   7   9    10375.55    10292.57    188.69 o 
   8   7   9      989.57      974.39    119.18 o 
   9   7   9     8166.94     8431.61    195.01 o 
  10   7   9       75.10      121.56    130.53 o 
  11   7   9     4127.44     4441.26    201.88 o 
   1   8   9    14608.09    13966.43    168.69 o 
   2   8   9     1349.58     1418.98     64.58 o 
   3   8   9    13860.00    13706.96    149.72 o 
   4   8   9     5684.60     5949.34    127.92 o 
   5   8   9     6925.78     7083.16    157.25 o 
   6   8   9     4599.41     4791.68    139.59 o 
   7   8   9     2442.03     2535.04    119.59 o 
   8   8   9     5826.18     6423.94    148.71 o 
   9   8   9      402.91      328.72    125.07 o 
  10   8   9     3526.05     3403.05    177.21 o 
  11   8   9      287.83      203.32    182.71 o 
   0   9   9     3076.46     2865.84     92.35 o 
   1   9   9      810.02      889.84     63.42 o 
   2   9   9     5344.35     5371.65    151.45 o 
   3   9   9     4077.78     4024.48     99.16 o 
   4   9   9      445.92      401.42     72.44 o 
   5   9   9      780.34      679.88     95.24 o 
   6   9   9       22.46        0.37     31.45 o 
   7   9   9     2337.69     2248.51    118.27 o 
   8   9   9      914.80      837.12    106.53 o 
   9   9   9     2321.25     2095.04    125.30 o 
  10   9   9        2.44      -30.53    112.95 o 
  11   9   9     1447.12     1193.06    189.31 o 
   1  10   9      120.68       89.92     62.00 o 
   2  10   9       24.73      -44.97     74.57 o 
   3  10   9      238.38       26.81     46.41 o 
   4  10   9      207.01       49.23     32.69 o 
   5  10   9      230.16      189.63     88.51 o 
   6  10   9      147.16       81.57     75.73 o 
   7  10   9      174.63      118.07    128.93 o 
   8  10   9      152.21      108.42     88.69 o 
   9  10   9       37.38       -8.55     90.73 o 
  10  10   9        1.33      -45.42    138.33 o 
   0  11   9       99.78       70.94     75.21 o 
   1  11   9       45.40        3.59     14.57 o 
   2  11   9     1694.10     1708.10     83.65 o 
   3  11   9     1160.85     1346.15    104.85 o 
   4  11   9     4196.06     4171.57    132.65 o 
   5  11   9      926.51      827.37    104.93 o 
   6  11   9      249.84      174.49    103.93 o 
   7  11   9     2373.89     2212.48    133.17 o 
   8  11   9      327.07      234.99    150.67 o 
   9  11   9      564.79      339.07    148.06 o 
  10  11   9       28.70        9.08    153.24 o 
   1  12   9     8338.61     8859.19    190.27 o 
   2  12   9      765.78      695.54     73.94 o 
   3  12   9    11065.87    11518.48    176.82 o 
   4  12   9      937.47      746.10     99.69 o 
   5  12   9     3678.99     4023.90    142.40 o 
   6  12   9     2931.27     2886.16    132.11 o 
   7  12   9      257.12      358.34    150.11 o 
   8  12   9     3899.13     3628.10    317.30 o 
   9  12   9       31.29      -95.78    155.22 o 
  10  12   9     1763.45     1633.35    174.33 o 
   0  13   9     5872.10     5989.00    196.79 o 
   1  13   9      932.08      967.50     64.98 o 
   2  13   9    11415.20    11734.14    149.98 o 
   3  13   9     2740.94     2819.83     95.52 o 
   4  13   9     3311.49     3444.92    159.37 o 
   5  13   9     7539.40     7922.23    332.13 o 
   6  13   9     1271.38     1320.19    116.86 o 
   7  13   9     7204.22     7687.16    413.98 o 
   8  13   9      359.84      387.50    166.35 o 
   9  13   9     4659.33     4971.33    198.96 o 
  10  13   9        6.47       46.50    113.42 o 
   1  14   9    15701.67    16497.83    274.82 o 
   2  14   9      347.61      290.86     59.25 o 
   3  14   9     7546.80     8117.70    177.04 o 
   4  14   9     1174.01     1077.06    116.57 o 
   5  14   9     3967.58     4132.90    194.69 o 
   6  14   9     7121.78     7318.20    250.03 o 
   7  14   9      450.26      455.73    165.20 o 
   8  14   9     4727.24     4393.70    235.96 o 
   9  14   9       54.09       51.92     72.62 o 
   0  15   9    15551.93    16010.97    404.62 o 
   1  15   9      192.49      153.71     57.18 o 
   2  15   9     3956.21     4256.31    104.97 o 
   3  15   9      776.57      782.05     80.27 o 
   4  15   9     4243.27     4183.99    152.84 o 
   5  15   9     4376.80     4205.18    194.83 o 
   6  15   9     1413.47     1204.22    177.83 o 
   7  15   9     3075.97     3020.62    204.30 o 
   8  15   9      145.63      159.11    167.20 o 
   9  15   9     3159.77     3283.54    196.98 o 
   1  16   9     4404.10     4442.98    115.30 o 
   2  16   9       37.41       23.84     54.08 o 
   3  16   9     2503.29     2508.42    101.44 o 
   4  16   9     1128.85     1031.34    116.24 o 
   5  16   9      395.49      397.62    153.02 o 
   6  16   9     1087.15      892.62    142.23 o 
   7  16   9       29.78       61.71    182.52 o 
   8  16   9      201.96       31.73    142.54 o 
   0  17   9      329.03      240.94    110.47 o 
   1  17   9      124.66       12.58     23.14 o 
   2  17   9       95.98       14.81     50.58 o 
   3  17   9       76.29        9.29     76.16 o 
   4  17   9        2.02        6.65     47.14 o 
   5  17   9        0.77      -13.34    111.89 o 
   6  17   9      261.08      148.38    134.09 o 
   7  17   9        2.38      -14.62     35.85 o 
   8  17   9       22.85       14.34     73.02 o 
   1  18   9     1795.73     1589.10     89.75 o 
   2  18   9       18.19      -22.15     31.43 o 
   3  18   9     1039.77      921.09    114.56 o 
   4  18   9      819.44      716.74    100.40 o 
   5  18   9     1425.69     1380.66    132.69 o 
   6  18   9     1111.14      984.16    150.74 o 
   7  18   9      506.40      422.93    161.24 o 
   0  19   9     8332.19     8246.50    440.40 o 
   1  19   9        2.10      -21.38     61.60 o 
   2  19   9     4641.66     5146.48    200.73 o 
   3  19   9     1641.75     1665.33    134.94 o 
   4  19   9     1443.33     1395.27    129.20 o 
   5  19   9     2149.23     2101.46    145.08 o 
   6  19   9     1121.21     1046.68    165.78 o 
   7  19   9     1439.06     1322.85    177.66 o 
   1  20   9     8278.30     8866.73    172.55 o 
   2  20   9      832.58      978.02    120.93 o 
   3  20   9     4823.14     4913.49    173.49 o 
   4  20   9     1491.38     1386.20    143.57 o 
   5  20   9     2753.46     2905.16    191.46 o 
   6  20   9     2387.62     2407.79    189.61 o 
   0  21   9     4421.60     4614.78    183.07 o 
   1  21   9      218.04      189.51    110.50 o 
   2  21   9     2785.08     2781.81    146.06 o 
   3  21   9      713.00      631.98    136.45 o 
   4  21   9     1935.20     2093.54    151.06 o 
   5  21   9     1476.03     1471.83    190.80 o 
   1  22   9     2639.90     2474.75    132.83 o 
   2  22   9      354.08      246.72    148.89 o 
   3  22   9     1793.11     1737.72    148.67 o 
   4  22   9      703.40      572.50    168.52 o 
   0  23   9      483.18      338.19    207.23 o 
   1  23   9      226.14       74.23    102.74 o 
   2  23   9      556.14      410.89    156.38 o 
   0   0  10    42389.02    41523.44    533.86 o 
   1   0  10       28.24       31.75    134.73 o 
   2   0  10    30895.30    30600.94    296.70 o 
   3   0  10     9036.06     9233.22    371.29 o 
   4   0  10    24836.71    23607.20    490.50 o 
   5   0  10     7538.83     7261.97    224.87 o 
   6   0  10     1614.52     1486.05    219.30 o 
   7   0  10     8829.02     9500.78    264.47 o 
   8   0  10      975.10      898.61    159.77 o 
   9   0  10     3194.00     3370.35    251.41 o 
  10   0  10      160.17      118.74    183.64 o 
  11   0  10     5019.21     5385.55    335.42 o 
   1   1  10     7270.90     6975.65    111.92 o 
   2   1  10       75.62       83.19     40.37 o 
   3   1  10    21808.32    21622.95    249.43 o 
   4   1  10     7550.72     7474.09    209.75 o 
   5   1  10     6270.36     6321.45    177.87 o 
   6   1  10     4082.09     3923.71    131.92 o 
   7   1  10     1129.52     1098.81    109.60 o 
   8   1  10     5738.41     5894.42    169.77 o 
   9   1  10      307.55      213.39    114.67 o 
  10   1  10     4461.98     4481.48    170.37 o 
  11   1  10      249.42      275.98    147.19 o 
   0   2  10    11064.15    10508.75    166.69 o 
   1   2  10     1255.42     1283.04     59.48 o 
   2   2  10    16379.47    16814.03    283.22 o 
   3   2  10     1082.61     1072.16    138.84 o 
   4   2  10     2212.85     2218.50    130.96 o 
   5   2  10     6563.39     6555.99    175.97 o 
   6   2  10      335.18      369.25    112.62 o 
   7   2  10     2268.78     2254.22    126.45 o 
   8   2  10        9.71       74.28    148.70 o 
   9   2  10     2574.60     2733.44    148.00 o 
  10   2  10      144.57      225.07    147.95 o 
  11   2  10     1644.51     1859.66    184.58 o 
   1   3  10     2186.73     2190.98     44.36 o 
   2   3  10       71.86       18.42     29.53 o 
   3   3  10      925.87     1042.76     62.02 o 
   4   3  10      377.51      386.34     97.51 o 
   5   3  10      215.42      197.57    133.09 o 
   6   3  10     1762.46     1570.91    134.66 o 
   7   3  10       33.95        2.29     69.21 o 
   8   3  10      151.70       45.63     93.02 o 
   9   3  10        4.66      -28.58     66.48 o 
  10   3  10       99.02       72.97    124.90 o 
  11   3  10        6.27      111.63    172.21 o 
   0   4  10     3091.68     3196.13    113.77 o 
   1   4  10     6108.13     6344.01    102.80 o 
   2   4  10     1739.08     1544.85     64.47 o 
   3   4  10     1095.12     1134.23     61.87 o 
   4   4  10     1160.69     1034.50     74.09 o 
   5   4  10       24.17        0.76     71.01 o 
   6   4  10     1405.50     1263.96    111.61 o 
   7   4  10     1125.68     1016.67    112.23 o 
   8   4  10       55.48      -21.21    115.87 o 
   9   4  10      116.39        1.37     31.49 o 
  10   4  10        0.92       73.02    206.78 o 
  11   4  10      299.86      193.40    136.37 o 
   1   5  10    15314.59    15154.13    214.66 o 
   2   5  10      284.08      318.81     58.22 o 
   3   5  10     7053.26     6931.00    129.97 o 
   4   5  10     1027.41      962.26     64.71 o 
   5   5  10     8794.95     9087.91    165.97 o 
   6   5  10     2532.73     2595.06    150.79 o 
   7   5  10     2001.07     1808.01    122.10 o 
   8   5  10     5370.28     5310.39    164.50 o 
   9   5  10       16.38       30.56    118.69 o 
  10   5  10     2899.73     2939.01    150.08 o 
  11   5  10       21.14      -30.74    166.36 o 
   0   6  10    28452.88    28100.54    338.47 o 
   1   6  10     3271.75     3343.27     60.26 o 
   2   6  10    14292.78    14068.84    184.46 o 
   3   6  10     4355.26     4269.08     82.25 o 
   4   6  10     9387.51     9235.18    260.36 o 
   5   6  10     5710.68     5503.40    138.94 o 
   6   6  10     6641.43     6687.64    170.71 o 
   7   6  10     9660.40     9905.32    191.30 o 
   8   6  10      135.76       32.06     49.30 o 
   9   6  10     7660.17     8032.28    198.66 o 
  10   6  10       19.83       36.27    107.54 o 
  11   6  10     2199.67     2236.28    170.56 o 
   1   7  10    30270.85    30300.42    209.61 o 
   2   7  10     5870.55     6177.21    104.28 o 
   3   7  10    13583.90    14059.66    266.69 o 
   4   7  10     5803.75     5837.86    140.25 o 
   5   7  10     5894.13     6022.90    147.85 o 
   6   7  10     7899.09     8362.24    167.38 o 
   7   7  10     1688.96     1713.14    107.98 o 
   8   7  10     8042.71     8496.87    190.34 o 
   9   7  10      205.03      278.50    117.78 o 
  10   7  10     4861.27     5165.65    180.23 o 
  11   7  10      121.16       72.09    171.98 o 
   0   8  10     7894.27     7960.41    168.98 o 
   1   8  10      103.04      128.35     50.58 o 
   2   8  10     6747.15     6814.43    143.35 o 
   3   8  10     3106.98     3068.56     95.29 o 
   4   8  10     9271.25     9670.67    158.11 o 
   5   8  10     3030.22     3001.93    122.23 o 
   6   8  10     6822.24     6913.55    160.54 o 
   7   8  10     5516.90     5621.75    148.72 o 
   8   8  10     1120.15      991.88    101.23 o 
   9   8  10     5647.53     5824.26    155.15 o 
  10   8  10      259.44      226.59    164.30 o 
  11   8  10     2050.52     1992.95    340.40 o 
   1   9  10     4612.22     4724.53     98.80 o 
   2   9  10     3759.41     3812.00     93.77 o 
   3   9  10     2659.92     2698.07    127.13 o 
   4   9  10      819.03      830.72     77.03 o 
   5   9  10      560.12      531.80     90.10 o 
   6   9  10     3064.18     3176.51    126.42 o 
   7   9  10     1155.64      944.77    108.95 o 
   8   9  10     1119.69     1043.22    106.29 o 
   9   9  10       27.18      -24.99     40.95 o 
  10   9  10      929.84      946.68    152.92 o 
   0  10  10      573.92      617.12     85.76 o 
   1  10  10      290.12      282.94     60.69 o 
   2  10  10      355.82      258.34     66.59 o 
   3  10  10        5.31      -37.11     60.18 o 
   4  10  10        8.50      -34.21     47.43 o 
   5  10  10        7.18      -10.02     71.35 o 
   6  10  10      272.70      209.12     89.75 o 
   7  10  10       39.39      -23.22     86.94 o 
   8  10  10      143.61      109.53     88.45 o 
   9  10  10        2.87      -51.44    117.13 o 
  10  10  10       77.86       14.83    140.75 o 
   1  11  10      207.74      181.42     62.03 o 
   2  11  10      268.59       99.37     81.82 o 
   3  11  10     5995.82     5829.48    193.42 o 
   4  11  10     1124.55     1077.53     86.81 o 
   5  11  10       49.64       -9.51     78.51 o 
   6  11  10     1362.19     1095.20    113.78 o 
   7  11  10       94.30      -18.66     28.30 o 
   8  11  10      362.05      237.11    158.16 o 
   9  11  10       85.54      -38.02    110.22 o 
  10  11  10      691.27      468.47    185.00 o 
   0  12  10     4244.89     4039.62    131.40 o 
   1  12  10       78.14       29.63     41.22 o 
   2  12  10     5716.92     5842.91    127.10 o 
   3  12  10     1853.18     1946.17    114.18 o 
   4  12  10     4583.00     4524.58    144.84 o 
   5  12  10     2618.21     2620.12    127.19 o 
   6  12  10      553.90      611.21    114.41 o 
   7  12  10     2084.33     2089.83    184.02 o 
   8  12  10      288.79      238.04    178.16 o 
   9  12  10     2294.94     2510.31    177.33 o 
  10  12  10        5.32       89.15    316.08 o 
   1  13  10    12953.62    13449.89    177.44 o 
   2  13  10     2070.68     2096.53     87.62 o 
   3  13  10     8456.27     8744.53    223.72 o 
   4  13  10     4089.13     4146.88    146.14 o 
   5  13  10     5305.44     5397.04    158.37 o 
   6  13  10     5720.63     5740.36    170.63 o 
   7  13  10     1069.25      976.17    152.69 o 
   8  13  10     3730.58     3661.77    222.31 o 
   9  13  10      133.55      138.29    159.53 o 
   0  14  10     7628.93     7378.33    185.70 o 
   1  14  10       20.95        8.13     70.39 o 
   2  14  10    11580.87    11830.14    207.48 o 
   3  14  10     1211.30     1224.95    113.07 o 
   4  14  10     5141.59     5195.31    160.14 o 
   5  14  10     6546.19     6809.84    235.28 o 
   6  14  10     1066.72     1060.63    150.51 o 
   7  14  10     4519.53     4942.50    238.28 o 
   8  14  10      271.09      392.52    204.77 o 
   9  14  10     3531.29     3704.55    199.66 o 
   1  15  10     8777.23     8980.25    140.36 o 
   2  15  10      107.47       63.38     94.65 o 
   3  15  10     3524.81     3645.04    114.49 o 
   4  15  10     2872.03     2720.07    138.83 o 
   5  15  10     2190.64     2310.87    177.66 o 
   6  15  10     3497.56     3270.89    202.29 o 
   7  15  10      358.04      417.75    180.65 o 
   8  15  10     2303.45     2237.69    217.62 o 
   0  16  10     4839.91     5132.17    149.42 o 
   1  16  10       54.44      -11.12     56.94 o 
   2  16  10     3871.63     3488.18    127.55 o 
   3  16  10      250.45      158.55     99.69 o 
   4  16  10      627.10      449.00    116.21 o 
   5  16  10     1219.68      950.14    149.96 o 
   6  16  10        7.25      -85.87    210.05 o 
   7  16  10      525.24      338.52    154.38 o 
   8  16  10      150.91      110.87    211.97 o 
   1  17  10      318.71      279.26     87.90 o 
   2  17  10      921.17      780.59    104.39 o 
   3  17  10        2.34      -30.82   3034.13 o 
   4  17  10        3.82      -43.85     80.74 o 
   5  17  10       21.44      -34.89    100.33 o 
   6  17  10       23.69       18.36    130.01 o 
   7  17  10       58.68      112.14    181.62 o 
   0  18  10      724.12      747.39    129.89 o 
   1  18  10        1.60       -7.25     78.21 o 
   2  18  10     1769.65     1696.17    107.00 o 
   3  18  10      324.30      314.25    123.18 o 
   4  18  10     1045.73      962.60    128.53 o 
   5  18  10     1027.00      954.75    132.33 o 
   6  18  10     1084.95     1132.99    157.05 o 
   7  18  10      706.49      699.61    184.26 o 
   1  19  10     6063.50     6131.51    181.50 o 
   2  19  10      566.51      625.31    124.75 o 
   3  19  10     2009.42     2131.83    141.80 o 
   4  19  10     1446.91     1337.87    134.20 o 
   5  19  10     1822.07     1901.98    174.71 o 
   6  19  10     2024.66     1996.48    154.57 o 
   0  20  10     7236.45     7441.84    235.35 o 
   1  20  10       89.54       45.87     90.88 o 
   2  20  10     3972.29     3933.53    156.03 o 
   3  20  10     1005.96      904.44    133.26 o 
   4  20  10     3140.09     3213.83    216.98 o 
   5  20  10     1531.06     1636.66    182.63 o 
   1  21  10     5140.69     5627.74    175.37 o 
   2  21  10      250.09      329.25    145.80 o 
   3  21  10     2570.56     2728.72    151.01 o 
   4  21  10      772.24      742.57    151.46 o 
   0  22  10     3150.45     2896.36    227.51 o 
   1  22  10      496.52      426.85    146.44 o 
   2  22  10     1583.98     1535.40    159.92 o 
   3  22  10      224.13      176.40    155.85 o 
   1   0  11    18279.51    18226.47    276.70 o 
   2   0  11     4860.56     4834.72     68.64 o 
   3   0  11    23263.88    23247.95    700.29 o 
   4   0  11     4512.25     4181.91    300.10 o 
   5   0  11      665.97      368.29    205.67 o 
   6   0  11    12441.39    12108.76    286.97 o 
   7   0  11      123.00      147.59    133.04 o 
   8   0  11    10841.38    11748.24    549.02 o 
   9   0  11      296.61      362.20    235.08 o 
  10   0  11     7078.70     7291.71    290.01 o 
  11   0  11       34.68       20.45    172.82 o 
   0   1  11    30516.66    30588.79    341.59 o 
   1   1  11      196.79      108.52     48.33 o 
   2   1  11    20575.91    20668.14    290.73 o 
   3   1  11      566.55      512.77     98.79 o 
   4   1  11     9625.28     8961.97    192.07 o 
   5   1  11     3482.44     3291.61    202.91 o 
   6   1  11     1488.56     1603.05    142.47 o 
   7   1  11     5725.68     6261.96    167.33 o 
   8   1  11     1037.08     1140.93    121.89 o 
   9   1  11     5053.69     5335.71    175.69 o 
  10   1  11        0.01       -8.49    124.87 o 
  11   1  11     1690.07     1834.37    166.68 o 
   1   2  11     8080.91     8071.49    148.33 o 
   2   2  11     2259.36     2320.09     75.97 o 
   3   2  11     7810.75     7888.70    211.77 o 
   4   2  11     4195.29     4124.21    156.48 o 
   5   2  11     1275.08     1222.28    133.82 o 
   6   2  11     3214.07     3167.92    161.12 o 
   7   2  11        3.65       45.53    141.25 o 
   8   2  11     4016.84     4369.75    162.85 o 
   9   2  11       54.59       70.18    132.86 o 
  10   2  11     1671.22     1688.15    148.50 o 
  11   2  11        5.09        9.55    162.42 o 
   0   3  11     3295.50     3301.61    126.00 o 
   1   3  11      615.56      549.71     54.96 o 
   2   3  11     1855.08     1861.46     97.11 o 
   3   3  11     1402.09     1498.89     67.93 o 
   4   3  11      172.44      103.46     77.42 o 
   5   3  11     1934.60     1939.23    119.11 o 
   6   3  11     2747.41     2663.43    160.93 o 
   7   3  11      561.16      471.00    128.48 o 
   8   3  11        0.32      -37.04    108.58 o 
   9   3  11       13.39      -57.76     77.75 o 
  10   3  11       13.46       40.87    161.91 o 
  11   3  11      235.97      224.61    159.25 o 
   1   4  11     1711.54     1619.85     48.99 o 
   2   4  11       35.13       10.64     24.75 o 
   3   4  11     2998.65     2819.01     82.60 o 
   4   4  11      136.65       77.75     71.94 o 
   5   4  11      389.27      295.51     98.24 o 
   6   4  11     2265.64     2123.78    120.29 o 
   7   4  11      138.94       77.59    131.63 o 
   8   4  11     1870.33     1980.52    163.64 o 
   9   4  11      236.30      165.51    149.60 o 
  10   4  11      380.78      255.89    176.07 o 
  11   4  11       59.99       13.70     48.39 o 
   0   5  11    12928.19    12535.23    227.20 o 
   1   5  11      400.18      377.08     36.88 o 
   2   5  11     9663.58     9445.49    116.36 o 
   3   5  11     1715.21     1758.37     73.48 o 
   4   5  11     4672.25     4410.90    106.12 o 
   6   5  11     3932.06     4002.88    124.96 o 
   7   5  11     3947.75     4135.22    149.83 o 
   8   5  11       31.50       59.60    112.55 o 
   9   5  11     3022.19     2713.37    153.94 o 
  10   5  11      324.79      357.26    135.24 o 
  11   5  11     1300.40     1172.54    202.44 o 
   1   6  11    17764.81    17855.77    234.34 o 
   2   6  11     1869.03     1803.37     81.93 o 
   3   6  11    13816.82    13852.64    294.08 o 
   4   6  11     6796.18     6868.27    151.89 o 
   5   6  11     6055.10     6123.17    146.57 o 
   6   6  11     7336.81     7477.44    191.85 o 
   7   6  11     2745.42     2739.78    121.36 o 
   8   6  11     6599.99     7104.62    201.72 o 
   9   6  11       23.21       10.03     84.60 o 
  10   6  11     4305.03     4569.47    174.35 o 
   0   7  11    12650.10    12414.71    180.86 o 
   1   7  11     2649.71     2743.10     87.06 o 
   2   7  11    14599.23    14821.60    263.09 o 
   3   7  11     3285.99     3209.85    100.22 o 
   4   7  11    14317.58    14633.62    201.62 o 
   5   7  11     5877.25     5605.93    145.98 o 
   6   7  11     6080.10     5971.71    152.47 o 
   7   7  11     6072.55     5790.68    145.78 o 
   8   7  11      475.04      383.99    105.98 o 
   9   7  11     4385.39     4481.74    144.32 o 
  10   7  11      114.96       89.20    144.47 o 
   1   8  11     7098.35     7193.88    149.74 o 
   2   8  11      101.32       61.55     63.00 o 
   3   8  11     1180.59     1173.33     68.09 o 
   4   8  11     4903.23     4892.40    145.47 o 
   5   8  11     8656.35     8866.95    171.12 o 
   6   8  11     4444.80     4528.29    144.23 o 
   7   8  11     2044.58     2022.78    109.71 o 
   8   8  11     2884.74     2887.16    126.64 o 
   9   8  11        1.81      120.28    148.05 o 
  10   8  11     3390.64     3459.66    173.08 o 
   0   9  11     5183.44     5150.49    137.82 o 
   1   9  11      282.87      272.55     68.39 o 
   2   9  11     4485.69     4500.65     91.15 o 
   3   9  11     2297.45     2150.55     91.52 o 
   4   9  11     2873.73     2909.85    103.10 o 
   5   9  11     1127.48      869.26    101.97 o 
   6   9  11      253.88      233.13     95.95 o 
   7   9  11      559.15      397.74    104.43 o 
   8   9  11      565.85      412.89    110.91 o 
   9   9  11      760.82      576.91    117.93 o 
  10   9  11       18.22       16.85    163.53 o 
   1  10  11      166.38      114.89     62.15 o 
   2  10  11       11.92       -1.03     26.18 o 
   3  10  11      171.97      149.96     73.13 o 
   4  10  11      702.97      614.20     79.57 o 
   5  10  11      451.62      361.65     90.73 o 
   6  10  11      376.23      267.99    103.07 o 
   7  10  11      488.56      341.05    108.53 o 
   8  10  11      208.41      129.79    121.28 o 
   9  10  11        0.05      -35.35    164.84 o 
  10  10  11        4.63      -71.64    184.00 o 
   0  11  11     3886.29     4063.70    159.64 o 
   1  11  11        0.18      -40.47     68.95 o 
   2  11  11     1580.54     1481.15     83.98 o 
   3  11  11      254.52      237.91     83.90 o 
   4  11  11     1324.72     1334.41     88.32 o 
   5  11  11      831.84      838.10    102.21 o 
   6  11  11       69.09      115.32    113.41 o 
   7  11  11      594.28      560.70    118.06 o 
   8  11  11      535.43      430.91    160.16 o 
   9  11  11      446.98      322.41    170.34 o 
   1  12  11     3717.33     3782.49    157.50 o 
   2  12  11      307.79      272.88     74.52 o 
   3  12  11     2901.10     3080.00    127.81 o 
   4  12  11     2934.09     2875.51    135.41 o 
   5  12  11     2816.19     2783.70    138.06 o 
   6  12  11     3439.16     3301.88    150.26 o 
   7  12  11      123.00       77.09    158.80 o 
   8  12  11     2918.84     3401.91    217.42 o 
   9  12  11       14.95      -12.09    170.64 o 
   0  13  11    17385.86    17791.91    275.86 o 
   1  13  11       53.29       16.86     77.54 o 
   2  13  11    17783.81    18895.90    203.98 o 
   3  13  11     2393.48     2287.38    123.27 o 
   4  13  11     5604.20     5898.05    169.87 o 
   5  13  11     5745.21     6217.99    176.91 o 
   6  13  11     3213.93     3412.20    153.15 o 
   7  13  11     2582.83     2823.89    198.99 o 
   8  13  11      627.60      646.33    204.23 o 
   9  13  11     2415.94     2595.04    182.92 o 
   1  14  11     7584.51     7721.81    153.30 o 
   2  14  11     2913.37     3001.74    115.85 o 
   3  14  11     7768.46     8063.06    293.19 o 
   4  14  11     3242.02     3338.85    148.18 o 
   5  14  11     2114.61     2294.82    190.25 o 
   6  14  11     4213.18     4512.10    224.34 o 
   7  14  11      670.15      644.57    187.72 o 
   8  14  11     4099.70     4328.51    244.77 o 
   0  15  11     5226.36     5499.76    157.37 o 
   1  15  11       36.30       -3.49     74.36 o 
   2  15  11     5250.00     5405.83    137.71 o 
   3  15  11     1421.80     1343.66    104.97 o 
   4  15  11     3927.63     4008.37    158.37 o 
   5  15  11     2778.47     2764.68    217.47 o 
   6  15  11     1075.62      889.80    178.01 o 
   7  15  11     2600.81     2542.37    209.16 o 
   8  15  11      128.14       26.00    225.04 o 
   1  16  11     2094.08     1890.38    110.83 o 
   2  16  11      261.59      235.70    109.58 o 
   3  16  11     1764.01     1828.33    115.82 o 
   4  16  11      876.95      808.60    118.65 o 
   5  16  11       37.59      -21.60     92.83 o 
   6  16  11      525.89      587.88    173.36 o 
   7  16  11        1.24       -2.57     80.40 o 
   0  17  11        5.14      -83.03    103.19 o 
   1  17  11       78.89       54.01     93.07 o 
   2  17  11       48.10       -5.53     76.91 o 
   3  17  11      446.82      340.58    134.01 o 
   4  17  11       87.25      119.66    137.57 o 
   5  17  11        5.40      -23.18     64.78 o 
   6  17  11      275.53      107.28    191.22 o 
   7  17  11       36.91       55.03    117.26 o 
   1  18  11      748.67      562.70     90.59 o 
   2  18  11      119.18       41.80     59.05 o 
   3  18  11      542.12      472.35    148.03 o 
   4  18  11      604.69      553.34    128.08 o 
   5  18  11     1293.87     1228.07    169.34 o 
   6  18  11      578.94      473.89    174.50 o 
   0  19  11     4075.35     4112.57    217.56 o 
   1  19  11      539.10      402.79    116.23 o 
   2  19  11     3450.75     3549.34    156.26 o 
   3  19  11     1132.44     1027.58    138.02 o 
   4  19  11     3072.51     3067.85    155.16 o 
   5  19  11     1348.06     1063.65    162.40 o 
   1  20  11     3749.42     3873.51    142.58 o 
   2  20  11      705.70      614.94    134.48 o 
   3  20  11     2947.33     2834.19    154.78 o 
   4  20  11      735.79      699.72    150.09 o 
   0  21  11     5461.44     5680.07    355.97 o 
   1  21  11       20.09      -54.81     92.20 o 
   2  21  11     4062.66     4371.36    235.77 o 
   3  21  11      333.49      337.90    159.72 o 
   1  22  11     2667.63     2823.05    289.42 o 
   0   0  12    14136.46    13431.37    362.79 o 
   1   0  12      771.54      639.25    106.71 o 
   2   0  12    17323.50    16343.39    288.86 o 
   3   0  12     2863.98     2720.92    178.20 o 
   4   0  12     4872.18     4521.82    210.96 o 
   5   0  12    13345.31    12842.06    422.22 o 
   6   0  12     1108.71      852.99    269.78 o 
   7   0  12    15076.96    15736.67    663.05 o 
   8   0  12       41.28      179.89    170.51 o 
   9   0  12     7395.29     7707.83    357.85 o 
  10   0  12      346.68      300.50    211.17 o 
   1   1  12    24090.94    24651.12    255.42 o 
   2   1  12       51.22       -0.21     34.30 o 
   3   1  12    16817.05    16536.32    347.12 o 
   4   1  12     3526.13     3206.98    125.09 o 
   5   1  12     2471.79     2380.84    143.17 o 
   6   1  12     3415.41     3338.95    259.30 o 
   7   1  12     1435.50     1690.31    189.78 o 
   8   1  12     4196.17     4267.25    194.80 o 
   9   1  12      357.50      466.74    129.96 o 
  10   1  12     2289.52     2276.38    163.15 o 
   0   2  12     4915.14     4751.03    140.26 o 
   1   2  12      178.93      127.53     47.00 o 
   2   2  12     9219.29     9457.67    198.38 o 
   3   2  12     2754.31     2712.12    146.03 o 
   4   2  12     6074.89     5840.93    174.23 o 
   5   2  12     3245.46     3265.20    152.09 o 
   6   2  12       95.71       33.35     29.10 o 
   7   2  12     2545.71     2513.59    165.08 o 
   8   2  12      316.75       73.41     84.61 o 
   9   2  12     2218.35     2204.32    178.12 o 
  10   2  12       31.44       -1.63    126.74 o 
   1   3  12      728.06      754.40     60.46 o 
   2   3  12       61.80       41.98     42.70 o 
   3   3  12      220.11      179.96     54.59 o 
   4   3  12      322.09       84.70     81.16 o 
   5   3  12      817.35      661.02    102.00 o 
   6   3  12     1583.52     1345.29    114.35 o 
   7   3  12       55.20        3.34     96.28 o 
   8   3  12        1.37       -6.98     66.33 o 
   9   3  12       22.94      -17.52     59.93 o 
  10   3  12      319.46      223.50    170.32 o 
   0   4  12      604.58      594.38    101.36 o 
   1   4  12      535.84      548.77     62.44 o 
   2   4  12      841.07      835.34     62.26 o 
   3   4  12        1.16        0.99     74.66 o 
   4   4  12       19.84      -11.58    107.56 o 
   5   4  12      449.63      437.35    107.38 o 
   6   4  12      491.74      450.92    109.34 o 
   7   4  12     3925.57     3825.41    152.21 o 
   8   4  12      123.82      -28.73     96.76 o 
   9   4  12      713.93      582.48    165.24 o 
  10   4  12       16.86      -24.58    138.13 o 
   1   5  12    11045.17    11186.45    155.21 o 
   2   5  12     1777.34     1761.12     72.14 o 
   3   5  12     3842.36     3934.76    139.17 o 
   4   5  12     1119.38     1058.38    121.83 o 
   5   5  12     3379.58     3448.70    155.29 o 
   6   5  12     1409.85     1252.89    120.75 o 
   7   5  12      962.98      820.84    119.93 o 
   8   5  12     2260.19     1914.95    133.78 o 
   9   5  12       47.15       -7.57     22.70 o 
  10   5  12     1901.52     1900.69    177.21 o 
   0   6  12    13790.17    13957.69    284.74 o 
   1   6  12      118.36      164.26     60.58 o 
   2   6  12     6094.71     5949.70    100.24 o 
   3   6  12     1064.22     1066.68     96.09 o 
   4   6  12     8936.25     9345.45    260.11 o 
   5   6  12     6173.83     6374.76    184.39 o 
   6   6  12     1812.95     1752.47    104.66 o 
   7   6  12     9682.21     9986.67    180.85 o 
   8   6  12      860.53      816.78    113.91 o 
   9   6  12     6251.80     6661.46    172.64 o 
  10   6  12      113.38       92.35    107.93 o 
   1   7  12    24205.37    25070.63    343.50 o 
   2   7  12     4659.09     4872.78     96.40 o 
   3   7  12    11405.82    12091.67    329.07 o 
   4   7  12     1917.61     2058.53    131.08 o 
   5   7  12     7794.45     7953.01    180.67 o 
   6   7  12     3419.70     3389.83    134.70 o 
   7   7  12     2423.56     2409.42    123.36 o 
   8   7  12     4591.02     5089.12    152.14 o 
   9   7  12      168.48      191.91    116.38 o 
  10   7  12     2040.55     2032.74    141.20 o 
   0   8  12     5000.08     5061.71    137.99 o 
   1   8  12       16.24      -21.73     50.01 o 
   2   8  12     3165.02     3027.15     91.16 o 
   3   8  12     2855.45     2727.37    104.54 o 
   4   8  12      784.96      794.76     80.62 o 
   5   8  12     4738.20     4913.73    148.71 o 
   6   8  12     4490.71     4715.88    147.83 o 
   7   8  12     3838.22     4000.60    138.21 o 
   8   8  12        1.21       74.92    115.62 o 
   9   8  12     4267.37     4484.80    150.62 o 
  10   8  12       18.55       53.26    143.91 o 
   1   9  12     3107.34     3273.09     96.74 o 
   2   9  12      809.67      859.59     82.43 o 
   3   9  12     6160.91     6095.48    123.18 o 
   4   9  12      364.38      335.60     85.12 o 
   5   9  12     5161.98     5415.75    151.97 o 
   6   9  12      839.83      806.87    105.12 o 
   7   9  12      779.00      845.09    117.04 o 
   8   9  12      530.84      506.98    117.05 o 
   9   9  12        2.56       -6.97     24.71 o 
   0  10  12      237.63      146.78     88.31 o 
   1  10  12      991.76      897.85     70.90 o 
   2  10  12      112.77       45.52     88.63 o 
   3  10  12      222.53      196.61     77.09 o 
   4  10  12       22.19       -7.32     27.31 o 
   5  10  12        5.69       11.82     66.15 o 
   6  10  12      273.45      238.88    108.16 o 
   7  10  12        6.35       75.43    151.11 o 
   8  10  12      273.85      125.15    100.42 o 
   9  10  12        0.56       19.47    124.02 o 
   1  11  12     3894.70     4056.70    105.81 o 
   2  11  12       11.65        1.06     54.01 o 
   3  11  12     2785.85     2712.85    112.95 o 
   4  11  12       14.53        3.27     23.46 o 
   5  11  12      278.98      270.33    103.43 o 
   6  11  12      832.28      689.39    112.31 o 
   7  11  12      310.29      209.01    136.78 o 
   8  11  12      462.45      470.57    152.16 o 
   9  11  12       43.80      -36.29     79.10 o 
   0  12  12     4500.49     4674.32    174.32 o 
   1  12  12      317.01      266.94     74.38 o 
   2  12  12     3790.86     3777.13    140.13 o 
   3  12  12     3713.12     3681.99    143.13 o 
   4  12  12     2050.65     2133.41    126.08 o 
   5  12  12     4071.97     4019.30    155.10 o 
   6  12  12      646.24      611.46    131.30 o 
   7  12  12     1718.89     1680.94    181.14 o 
   8  12  12        9.66      -73.47    247.08 o 
   9  12  12     2197.67     2161.87    185.85 o 
   1  13  12    12620.96    13157.97    168.86 o 
   2  13  12       33.41      -17.91     53.72 o 
   3  13  12    11598.00    12019.61    216.40 o 
   4  13  12     3500.27     3604.24    146.74 o 
   5  13  12     6334.44     6217.36    289.42 o 
   6  13  12     3131.60     2991.44    155.94 o 
   7  13  12     1925.79     1972.13    198.23 o 
   8  13  12     1963.53     1546.52    223.18 o 
   0  14  12     6192.71     6442.61    207.31 o 
   1  14  12      761.58      670.49     81.81 o 
   2  14  12     5296.13     5352.11    142.51 o 
   3  14  12     4075.94     4233.17    156.53 o 
   4  14  12     4839.50     5030.59    166.59 o 
   5  14  12     3959.37     4479.05    211.15 o 
   6  14  12      646.53      696.72    179.04 o 
   7  14  12     3624.67     3951.02    230.00 o 
   8  14  12      466.45      215.50    226.60 o 
   1  15  12     5513.94     5499.87    145.45 o 
   2  15  12      270.38      220.27    124.05 o 
   3  15  12     4353.83     4471.72    140.11 o 
   4  15  12     1395.77     1469.24    128.38 o 
   5  15  12     1963.62     1793.60    179.11 o 
   6  15  12     2326.68     1976.44    223.83 o 
   7  15  12      346.73      190.21    210.88 o 
   0  16  12      168.91      136.19    155.97 o 
   1  16  12       18.35      -59.21     85.81 o 
   2  16  12     1947.53     1720.96    135.14 o 
   3  16  12      504.74      341.86    128.25 o 
   4  16  12      143.89       94.96    133.63 o 
   5  16  12      525.55      384.18    180.33 o 
   6  16  12       15.70      -15.79     71.40 o 
   7  16  12      528.98      538.87    210.91 o 
   1  17  12        2.17      -10.14     30.65 o 
   2  17  12      409.33      293.19    126.02 o 
   3  17  12       20.71      -10.12     23.24 o 
   4  17  12       29.13      -20.30    137.81 o 
   5  17  12      291.21       97.69    271.51 o 
   6  17  12       15.85      -24.22    139.52 o 
   0  18  12      238.10       77.98    188.35 o 
   1  18  12       19.75      -25.34     83.61 o 
   2  18  12      595.82      458.63    142.47 o 
   3  18  12      384.28      302.79    153.63 o 
   4  18  12      331.78       88.98    112.09 o 
   5  18  12      374.77      314.64    222.06 o 
   1  19  12     3620.58     3608.41    138.29 o 
   2  19  12      734.38      680.95    134.53 o 
   3  19  12     3765.58     3834.22    165.40 o 
   4  19  12      765.15      824.80    146.18 o 
   0  20  12     3281.72     3242.80    222.42 o 
   1  20  12      215.11      221.98    148.24 o 
   2  20  12     2841.54     3050.60    162.29 o 
   3  20  12      787.99      770.72    154.24 o 
   1  21  12     4903.25     4829.39    177.01 o 
   1   0  13     8756.45     9059.34    165.59 o 
   2   0  13     2396.54     2424.51    165.07 o 
   3   0  13     2785.76     2789.41    174.37 o 
   4   0  13    12134.05    12181.34    358.41 o 
   5   0  13     2393.70     2660.21    183.67 o 
   6   0  13    10340.25    11050.60    440.84 o 
   7   0  13     1278.19     1229.42    283.01 o 
   8   0  13    12661.52    12171.53    463.74 o 
   9   0  13        2.16       64.62    279.04 o 
  10   0  13     6584.96     7143.22    924.43 o 
   0   1  13    34582.71    35282.47    326.34 o 
   1   1  13       33.94       43.21     54.07 o 
   2   1  13    16453.21    16286.78    247.54 o 
   3   1  13      606.41      535.89     98.45 o 
   4   1  13     4109.20     4085.72    141.31 o 
   5   1  13     3047.43     2940.35    157.21 o 
   6   1  13     3943.38     4190.64    218.19 o 
   7   1  13     2755.84     2638.56    218.62 o 
   8   1  13      301.97      340.56    156.28 o 
   9   1  13     2224.85     2345.24    181.57 o 
  10   1  13        0.02        5.92     74.31 o 
   1   2  13     2506.90     2557.05     93.81 o 
   2   2  13     1305.88     1176.87     64.40 o 
   3   2  13     2233.77     2250.37    122.83 o 
   4   2  13     1504.88     1392.59    120.39 o 
   5   2  13      496.17      457.77    116.60 o 
   6   2  13     3509.84     3396.07    173.30 o 
   7   2  13      153.74      178.41    140.95 o 
   8   2  13     2846.46     2838.49    184.75 o 
   9   2  13      123.85      178.82    153.49 o 
  10   2  13     1763.21     1828.89    201.81 o 
   0   3  13     1118.09     1076.17    105.03 o 
   1   3  13        7.44      -30.49     40.15 o 
   2   3  13        6.91       27.04     79.17 o 
   3   3  13        1.23      -41.26     41.26 o 
   4   3  13      101.24       78.10    155.51 o 
   5   3  13      106.65      -23.39     81.37 o 
   6   3  13        1.64       -9.09     35.19 o 
   7   3  13      555.25      505.60    106.67 o 
   8   3  13      130.99        0.61     29.97 o 
   9   3  13       28.33      -69.91    191.80 o 
  10   3  13      109.11       27.11    179.39 o 
   1   4  13      683.51      598.99     65.50 o 
   2   4  13     1348.51     1240.07     69.83 o 
   3   4  13      536.71      581.39     91.25 o 
   4   4  13      723.41      569.76    156.49 o 
   5   4  13      276.22       85.19    106.85 o 
   6   4  13     2748.60     2628.18    136.54 o 
   7   4  13      453.54      499.26    121.12 o 
   8   4  13     1352.54     1119.03    131.97 o 
   9   4  13        6.81      -17.73     98.84 o 
  10   4  13     1321.92     1189.80    184.40 o 
   0   5  13    16898.21    16819.07    385.18 o 
   1   5  13       41.33        4.47     41.37 o 
   2   5  13     4854.68     4885.25     96.70 o 
   3   5  13     2844.60     2774.80     85.33 o 
   4   5  13     3013.27     3026.21    189.13 o 
   5   5  13     2300.03     2309.37    143.42 o 
   6   5  13      964.28     1043.38    114.65 o 
   7   5  13     1162.72     1210.22    126.64 o 
   8   5  13      252.47      353.32    141.11 o 
   9   5  13      801.75      797.39    144.73 o 
  10   5  13       79.12      146.10    239.23 o 
   1   6  13     4042.71     4122.53     93.84 o 
   2   6  13        6.81       11.52     20.48 o 
   3   6  13     9122.01     9521.62    252.48 o 
   4   6  13     4040.94     3727.85    184.23 o 
   5   6  13     1467.92     1516.26    136.02 o 
   6   6  13     8424.13     8140.80    352.54 o 
   7   6  13     1481.19     1430.78    130.97 o 
   8   6  13     6070.99     5685.49    181.66 o 
   9   6  13       62.00      117.51    142.86 o 
   0   7  13    13942.50    14113.59    257.13 o 
   1   7  13     2635.26     2672.13     93.05 o 
   2   7  13    17565.11    17802.28    248.12 o 
   3   7  13     1438.79     1444.21    106.19 o 
   4   7  13    16186.86    16193.95    322.02 o 
   5   7  13     2174.11     2056.88    142.27 o 
   6   7  13     4695.16     4848.18    187.47 o 
   7   7  13     3029.41     3093.13    148.26 o 
   8   7  13      991.51     1069.36    136.51 o 
   9   7  13     1499.62     1506.17    144.88 o 
   1   8  13     6178.06     6232.62    119.46 o 
   2   8  13     2095.61     1892.80     79.67 o 
   3   8  13     2370.77     2502.10    149.81 o 
   4   8  13     4396.91     4386.87    163.50 o 
   5   8  13     3460.82     3779.26    166.94 o 
   6   8  13     4895.89     4972.97    158.95 o 
   7   8  13      183.58      276.60    105.87 o 
   8   8  13     3511.97     3605.81    143.23 o 
   9   8  13       31.67       71.42    135.48 o 
   0   9  13      418.31      414.28     94.19 o 
   1   9  13       11.98       12.74     70.33 o 
   2   9  13     9233.27     9477.33    159.26 o 
   3   9  13      545.77      462.72     95.94 o 
   4   9  13     5622.73     5466.15    140.34 o 
   5   9  13      497.44      408.66    102.67 o 
   6   9  13     1455.66     1432.07    121.68 o 
   7   9  13      518.79      438.63    114.76 o 
   8   9  13      274.63      175.76    135.24 o 
   9   9  13      741.11      560.70    139.01 o 
   1  10  13      216.30      173.80     68.03 o 
   2  10  13        6.39      105.35     84.03 o 
   3  10  13       37.27      -31.27     71.53 o 
   4  10  13       23.32      -10.90     18.51 o 
   5  10  13       27.49      -35.23     64.14 o 
   6  10  13       94.18       -7.72     59.39 o 
   7  10  13        0.10       -4.25    114.42 o 
   8  10  13       26.39       -9.29     28.23 o 
   9  10  13        2.00      -41.25    180.81 o 
   0  11  13     2656.18     2696.95    124.21 o 
   1  11  13      248.35      194.41     75.35 o 
   2  11  13     4978.89     5043.91    183.75 o 
   3  11  13        6.48       23.25    150.80 o 
   4  11  13      500.61      381.76     90.04 o 
   5  11  13       39.74        1.94     80.77 o 
   6  11  13     1222.32     1094.74    127.86 o 
   7  11  13     1039.24      899.97    136.60 o 
   8  11  13      196.26      127.65    179.50 o 
   1  12  13     4738.25     4585.21    129.27 o 
   2  12  13     2687.55     2857.19    114.30 o 
   3  12  13     1258.70     1336.13    113.95 o 
   4  12  13     2932.14     2931.11    142.58 o 
   5  12  13     1639.28     1488.63    134.53 o 
   6  12  13     2931.81     3003.96    158.22 o 
   7  12  13       23.92      196.05    202.12 o 
   8  12  13     3142.32     3221.70    212.36 o 
   0  13  13    13840.99    14861.51    286.85 o 
   1  13  13       44.87       50.35     94.36 o 
   2  13  13    10988.74    11435.78    184.11 o 
   3  13  13      373.28      319.07    109.47 o 
   4  13  13     7819.99     8107.48    196.40 o 
   5  13  13     1529.41     1551.56    177.05 o 
   6  13  13     1998.16     1946.29    152.17 o 
   7  13  13     1865.68     1647.43    202.21 o 
   8  13  13      645.04      764.35    353.53 o 
   1  14  13     4628.09     4628.06    133.89 o 
   2  14  13     3064.11     3017.75    146.51 o 
   3  14  13     3206.41     3256.22    128.44 o 
   4  14  13     2565.69     2775.00    147.88 o 
   5  14  13      983.34      944.80    176.94 o 
   6  14  13     3341.85     3743.62    218.94 o 
   7  14  13      212.80      198.06    226.55 o 
   0  15  13     7211.38     7578.26    307.94 o 
   1  15  13        3.85      -10.51     74.67 o 
   2  15  13     5305.93     5496.99    179.89 o 
   3  15  13      222.32      134.07    130.51 o 
   4  15  13     2550.57     2706.04    151.18 o 
   5  15  13      757.03      667.36    187.90 o 
   6  15  13     1569.29     1294.05    191.16 o 
   7  15  13      857.08      798.14    216.27 o 
   1  16  13      496.32      477.44    115.15 o 
   2  16  13      261.28      129.54    138.84 o 
   3  16  13      283.08      230.73    145.05 o 
   4  16  13      655.37      601.17    148.08 o 
   5  16  13      109.43      140.60    180.65 o 
   6  16  13      599.54      553.78    217.36 o 
   0  17  13       24.65       60.45    230.70 o 
   1  17  13       19.88      -39.59     52.52 o 
   2  17  13       44.28       -8.41    119.70 o 
   3  17  13       79.46      -54.04     82.91 o 
   4  17  13      273.90      158.98    196.92 o 
   5  17  13        0.39      182.87    325.54 o 
   1  18  13      938.75      773.03    158.40 o 
   2  18  13       21.88      -30.86    118.37 o 
   3  18  13      231.56      167.42    159.45 o 
   4  18  13      262.42      154.80    173.38 o 
   0  19  13     3774.44     3858.30    178.09 o 
   1  19  13       76.20       -3.51    109.25 o 
   2  19  13     4293.36     4165.27    222.20 o 
   3  19  13      281.27      196.14    177.95 o 
   1  20  13     1886.84     2013.72    154.09 o 
   0   0  14     8186.61     8007.13    324.53 o 
   1   0  14     2320.96     2272.59    137.86 o 
   2   0  14     2098.84     1767.26    162.00 o 
   3   0  14     4047.24     4070.56    193.23 o 
   4   0  14     5125.98     5421.02    222.41 o 
   5   0  14    13092.90    13492.73    315.52 o 
   6   0  14     3379.26     3568.06    205.44 o 
   7   0  14     9066.51     9306.56    435.35 o 
   8   0  14      201.57      258.18    259.19 o 
   9   0  14     8343.31     7799.33    429.45 o 
   1   1  14    23532.99    23764.00    251.54 o 
   2   1  14       24.10        3.98     85.20 o 
   3   1  14    10100.38    10217.72    188.49 o 
   4   1  14     3362.57     3180.81    135.74 o 
   5   1  14     6356.38     6315.70    173.45 o 
   6   1  14     2398.31     2582.41    171.01 o 
   7   1  14     2151.46     2287.75    268.38 o 
   8   1  14     1572.45     1484.65    204.87 o 
   9   1  14       79.96      240.83    199.57 o 
   0   2  14      333.79      318.47    100.84 o 
   1   2  14      114.86       68.86     64.36 o 
   2   2  14     1933.39     1783.65    107.70 o 
   3   2  14     3572.07     3255.10    110.22 o 
   4   2  14      855.57      755.82    113.38 o 
   5   2  14     1525.33     1545.01    120.88 o 
   6   2  14      142.66      158.81    128.70 o 
   7   2  14     3729.96     3775.50    190.20 o 
   8   2  14       50.97       88.64    303.97 o 
   9   2  14     1934.57     1898.59    177.30 o 
   1   3  14     1082.27     1091.24     86.30 o 
   2   3  14      464.92      327.01     85.62 o 
   3   3  14      690.33      642.46     95.88 o 
   4   3  14     1168.89     1099.57    114.29 o 
   5   3  14      127.21      110.62    113.47 o 
   6   3  14      244.65       52.79    100.41 o 
   7   3  14      163.86      107.94    145.99 o 
   8   3  14      115.09       57.38    155.31 o 
   9   3  14        0.93      -30.87     33.78 o 
   0   4  14       81.69        8.34     57.04 o 
   1   4  14      217.67      189.44     68.50 o 
   2   4  14        1.53       17.34     66.18 o 
   3   4  14      359.23      367.51     92.95 o 
   4   4  14      246.03      194.06    122.62 o 
   5   4  14     1279.23     1143.12    132.72 o 
   6   4  14      699.82      505.48    132.66 o 
   7   4  14      853.58      925.20    134.70 o 
   8   4  14       80.69        3.56    149.57 o 
   9   4  14      585.58      460.30    155.19 o 
   1   5  14     5642.36     5812.71    107.42 o 
   2   5  14      629.49      583.86     81.75 o 
   3   5  14     5541.32     5561.92    175.53 o 
   4   5  14     3816.76     4202.13    173.01 o 
   5   5  14     2561.34     2424.77    158.29 o 
   6   5  14      386.15      172.79    150.13 o 
   7   5  14      767.89      662.68    131.47 o 
   8   5  14      272.48      108.57    100.13 o 
   9   5  14       70.79       76.72     76.44 o 
   0   6  14     2643.35     2546.00    116.08 o 
   1   6  14       60.81       16.21     34.15 o 
   2   6  14     3951.53     3868.95    109.83 o 
   3   6  14     1676.13     1851.36    133.00 o 
   4   6  14      526.49      513.67    155.61 o 
   5   6  14     6137.03     6273.24    247.23 o 
   6   6  14      689.80      742.40    120.24 o 
   7   6  14     7847.87     8036.29    308.96 o 
   8   6  14      445.26      454.66    142.86 o 
   9   6  14     4683.65     5355.26    190.32 o 
   1   7  14    16101.17    16685.77    356.46 o 
   2   7  14      831.72      851.65     73.63 o 
   3   7  14    16458.00    16503.07    264.93 o 
   4   7  14      370.97      351.08    142.98 o 
   5   7  14     4872.55     4929.61    232.18 o 
   6   7  14     2072.14     2136.78    140.42 o 
   7   7  14     1901.58     1987.50    183.79 o 
   8   7  14     1733.77     1861.69    153.47 o 
   9   7  14      217.59      285.92    158.35 o 
   0   8  14     9591.22     9657.15    185.51 o 
   1   8  14      389.47      401.79     78.03 o 
   2   8  14     3464.10     3548.07    108.95 o 
   3   8  14     1486.77     1624.22    135.64 o 
   4   8  14     1978.04     1680.03    176.25 o 
   5   8  14     4824.39     5129.71    181.86 o 
   6   8  14      786.13      672.10    136.10 o 
   7   8  14     4276.60     4660.37    169.56 o 
   8   8  14      101.28        5.15     39.42 o 
   1   9  14     3208.78     3332.45     92.80 o 
   2   9  14     1239.36     1063.08     91.08 o 
   3   9  14     4239.42     4323.56    169.36 o 
   4   9  14      156.51       62.57    197.70 o 
   5   9  14     3230.29     3002.68    158.59 o 
   6   9  14      273.07      224.51    143.79 o 
   7   9  14       86.23      -46.47    148.66 o 
   8   9  14      281.69       77.17     85.09 o 
   0  10  14        5.67      -31.90     97.10 o 
   1  10  14      239.92      177.61     79.46 o 
   2  10  14      128.30       41.34     37.80 o 
   3  10  14       70.33      149.70    239.35 o 
   4  10  14       79.96      -25.83     45.17 o 
   5  10  14       34.75      -34.04     89.50 o 
   6  10  14       37.69      -71.38    118.80 o 
   7  10  14       21.87        5.11    221.76 o 
   8  10  14        4.35      -10.49     45.91 o 
   1  11  14     3358.32     3127.26    106.03 o 
   2  11  14       27.09       -3.69     63.96 o 
   3  11  14     1655.32     1607.33    148.03 o 
   4  11  14       42.86       -3.82     43.69 o 
   5  11  14     1088.43     1055.26    125.40 o 
   6  11  14      924.68      832.53    133.79 o 
   7  11  14      156.47       16.79    108.04 o 
   8  11  14      240.82       28.25    104.11 o 
   0  12  14     4104.54     4034.28    216.30 o 
   1  12  14      856.00      819.14     96.15 o 
   2  12  14     1492.78     1420.30     95.96 o 
   3  12  14     2811.39     2972.14    173.99 o 
   4  12  14     2013.58     1924.47    149.90 o 
   5  12  14     2322.30     2222.63    138.80 o 
   6  12  14      511.72      456.09    159.79 o 
   7  12  14     2663.00     2875.57    216.02 o 
   1  13  14    12442.31    13333.62    267.98 o 
   2  13  14        0.97       52.46     89.34 o 
   3  13  14     8190.51     8519.72    327.88 o 
   4  13  14      283.19       59.15    107.50 o 
   5  13  14     4622.15     4813.87    231.55 o 
   6  13  14     1287.03     1254.10    161.08 o 
   7  13  14     1763.02     1796.82    228.65 o 
   0  14  14     2117.14     2018.83    165.18 o 
   1  14  14      179.67      131.38    106.60 o 
   2  14  14     3786.22     4106.29    162.88 o 
   3  14  14     2680.32     2631.63    149.78 o 
   4  14  14     1078.59      880.20    177.80 o 
   5  14  14     3305.18     3745.83    269.62 o 
   6  14  14       95.12       76.39    210.30 o 
   1  15  14     7939.19     7941.10    206.24 o 
   2  15  14        1.57       73.06    139.11 o 
   3  15  14     2602.46     2513.51    152.62 o 
   4  15  14       15.27       71.74    274.05 o 
   5  15  14     2239.26     2527.45    203.10 o 
   6  15  14      566.22      562.04    203.07 o 
   0  16  14      118.31      110.72    242.50 o 
   1  16  14      177.92       87.03     79.48 o 
   2  16  14      273.98      216.61    129.25 o 
   3  16  14      324.58      256.73    150.85 o 
   4  16  14      280.69      195.52    200.30 o 
   5  16  14      517.27      521.24    277.21 o 
   1  17  14       17.13      -90.63    152.88 o 
   2  17  14        2.70      -12.42    101.14 o 
   3  17  14       85.91       27.72    141.56 o 
   4  17  14       27.39      -78.56    199.05 o 
   0  18  14      674.42      808.72    271.10 o 
   1  18  14       38.94       -8.37    127.53 o 
   2  18  14     1195.72     1203.99    172.56 o 
   3  18  14      184.87      105.55    218.29 o 
   1  19  14     4168.03     4166.05    251.51 o 
   1   0  15     3066.19     2823.48    179.34 o 
   2   0  15     2706.76     2684.82    181.20 o 
   3   0  15     2237.52     2254.69    254.41 o 
   4   0  15     5847.46     5512.43    241.92 o 
   5   0  15     1964.57     1762.63    193.19 o 
   6   0  15     5571.77     6015.22    529.84 o 
   7   0  15      913.43      931.92    181.98 o 
   8   0  15     9458.34     9532.27    449.70 o 
   9   0  15       39.47      -47.32    797.83 o 
   0   1  15    17520.33    18169.43    267.79 o 
   1   1  15       34.95      110.98     59.31 o 
   2   1  15    10027.14     9828.86    182.11 o 
   3   1  15      739.84      643.09    104.76 o 
   4   1  15     7573.69     7475.15    178.14 o 
   5   1  15      823.04      738.47    109.96 o 
   6   1  15     3694.19     3678.60    158.51 o 
   7   1  15     1920.70     1824.06    165.67 o 
   8   1  15      319.12      365.21    153.68 o 
   9   1  15     1415.40     1161.41    217.09 o 
   1   2  15     1255.02     1098.96     91.95 o 
   2   2  15     1757.52     1562.17    112.15 o 
   3   2  15      375.72      243.86     91.97 o 
   4   2  15     1502.67     1379.55    121.51 o 
   5   2  15      201.91       46.44     46.15 o 
   6   2  15     3229.43     3132.74    149.71 o 
   7   2  15      216.93      251.10    165.16 o 
   8   2  15     2144.40     2110.94    179.58 o 
   9   2  15       82.93      171.75    213.24 o 
   0   3  15      361.96      286.15    103.96 o 
   1   3  15       31.60        3.17     69.20 o 
   2   3  15      702.03      446.30     99.89 o 
   3   3  15     1132.00      903.43    128.28 o 
   4   3  15      220.61       43.49     65.34 o 
   5   3  15        3.62       21.66    108.38 o 
   6   3  15      445.22      394.92    156.27 o 
   7   3  15       45.51        4.44     81.49 o 
   8   3  15       40.02       16.97     71.06 o 
   9   3  15       49.51       69.87    229.75 o 
   1   4  15        5.77      -10.72     29.95 o 
   2   4  15       20.81      -41.00     93.90 o 
   3   4  15      477.24      383.13    114.35 o 
   4   4  15      853.34      729.84    121.34 o 
   5   4  15       14.31       15.72     96.16 o 
   6   4  15      564.21      426.18    148.11 o 
   7   4  15       46.37        1.96     81.42 o 
   8   4  15      571.21      409.62    174.68 o 
   0   5  15     5294.14     5581.88    146.05 o 
   1   5  15       36.97       13.92     65.04 o 
   2   5  15    10180.62    10314.42    178.59 o 
   3   5  15      533.90      596.62    115.93 o 
   4   5  15     7334.03     7734.19    462.23 o 
   5   5  15     2196.34     2067.28    134.36 o 
   6   5  15     1771.62     1631.62    169.17 o 
   7   5  15       60.06       11.37    131.70 o 
   8   5  15      490.64      479.95    151.94 o 
   1   6  15     1034.60     1142.22    102.89 o 
   2   6  15     1992.20     2146.60    114.27 o 
   3   6  15     1656.68     1631.10    135.57 o 
   4   6  15     7175.33     7418.27    213.62 o 
   5   6  15      476.29      460.98    169.19 o 
   6   6  15     5876.06     5583.46    212.17 o 
   7   6  15      292.54      370.41    149.78 o 
   8   6  15     5008.72     5036.48    194.93 o 
   0   7  15    14787.28    16039.98    450.41 o 
   1   7  15      130.67       -3.70     54.75 o 
   2   7  15    15307.53    16370.50    260.19 o 
   3   7  15      853.04      857.76    127.38 o 
   4   7  15    10512.96    11232.59    260.33 o 
   5   7  15     1080.18      967.21    175.24 o 
   6   7  15     3671.45     3904.74    198.71 o 
   7   7  15      773.15      676.62    142.95 o 
   8   7  15      448.65      672.80    153.29 o 
   1   8  15     4189.17     4129.03    101.06 o 
   2   8  15      447.00      335.56    117.19 o 
   3   8  15     1247.16     1207.26    136.24 o 
   4   8  15     3226.83     2927.57    165.40 o 
   5   8  15     1343.68     1133.99    185.26 o 
   6   8  15     5121.36     5362.42    370.02 o 
   7   8  15      198.78      153.90    152.48 o 
   8   8  15     3988.19     4203.58    184.03 o 
   0   9  15     5370.57     5456.55    159.79 o 
   1   9  15        8.75       -0.07      3.90 o 
   2   9  15     4464.80     4473.89    166.52 o 
   3   9  15      201.07      158.56    130.63 o 
   4   9  15     1140.54     1058.27    175.78 o 
   5   9  15      268.50      197.28    176.92 o 
   6   9  15      237.39       96.56    171.55 o 
   7   9  15      263.63      115.96    112.67 o 
   1  10  15       45.33        2.33     49.86 o 
   2  10  15      508.44      274.58    118.60 o 
   3  10  15      249.35      145.07    155.37 o 
   5  10  15       66.64       15.04    100.70 o 
   6  10  15       79.66      -19.69     41.28 o 
   7  10  15      174.57      102.93    177.33 o 
   0  11  15     2403.79     2417.07    134.24 o 
   1  11  15        3.87      -27.72     76.64 o 
   2  11  15     1114.76      940.35    110.00 o 
   3  11  15        6.75      -77.32    148.16 o 
   4  11  15      528.43      263.16    283.92 o 
   5  11  15       60.36      102.85    185.94 o 
   6  11  15     1009.00     1180.77    160.00 o 
   7  11  15      713.27      495.06    178.40 o 
   1  12  15     3694.08     3672.66    117.58 o 
   2  12  15      445.53      437.44    109.73 o 
   3  12  15      250.95      183.40    167.94 o 
   4  12  15     1465.40     1428.67    301.93 o 
   5  12  15      589.31      409.04    157.27 o 
   6  12  15     3057.68     3243.65    181.73 o 
   0  13  15    16879.73    18032.25    329.85 o 
   1  13  15        7.22      -13.59     96.16 o 
   2  13  15     8312.75     8438.66    260.33 o 
   3  13  15       18.14      103.09    255.02 o 
   5  13  15      339.62      427.41    263.67 o 
   6  13  15     1988.23     2036.19    181.68 o 
   1  14  15     1710.56     1743.92    139.95 o 
   2  14  15     1043.75     1023.06    143.55 o 
   3  14  15     1741.07     1597.21    206.89 o 
   5  14  15      470.61      308.76    216.37 o 
   0  15  15     4403.70     4597.10    310.28 o 
   1  15  15      101.92       95.91    145.60 o 
   2  15  15     5898.46     6119.70    220.39 o 
   3  15  15       39.81      117.15    193.58 o 
   4  15  15     2120.66     1732.30    204.43 o 
   1  16  15       10.21        2.43     27.93 o 
   2  16  15      622.11      561.59    157.94 o 
   3  16  15      197.36      141.19    207.69 o 
   4  16  15      118.54       91.18    223.94 o 
   0  17  15       19.54      209.94    284.02 o 
   1  17  15        0.82      -73.94    141.99 o 
   2  17  15      173.78      209.04    212.68 o 
   0   0  16     1273.93     1115.24    162.70 o 
   1   0  16     1836.45     1902.57    176.32 o 
   2   0  16      996.93      880.30    163.50 o 
   3   0  16     4473.85     4575.73    232.29 o 
   4   0  16      216.49      212.55    155.56 o 
   5   0  16     2895.42     2958.40    208.33 o 
   6   0  16      136.39      337.78    191.69 o 
   7   0  16     6540.54     6666.93    282.27 o 
   8   0  16       55.53      178.25    225.54 o 
   1   1  16    11448.98    11820.44    179.36 o 
   2   1  16       12.19      -12.60     24.04 o 
   3   1  16    11452.16    12024.16    213.88 o 
   4   1  16      427.76      262.69    121.12 o 
   5   1  16     5572.51     5810.82    227.33 o 
   6   1  16      580.54      535.28    134.08 o 
   7   1  16     2101.66     2284.52    161.70 o 
   8   1  16      879.78      881.60    162.16 o 
   0   2  16      105.98      147.16    134.56 o 
   1   2  16      338.30      276.04     82.40 o 
   2   2  16      380.19      230.82     94.81 o 
   3   2  16     1453.37     1236.62    125.84 o 
   4   2  16      518.30      405.91    114.73 o 
   5   2  16     2138.20     1922.98    137.43 o 
   6   2  16       68.05      105.89    135.75 o 
   7   2  16     2279.92     2392.00    156.70 o 
   8   2  16       69.93       51.46     98.18 o 
   1   3  16     1413.16     1162.07     94.68 o 
   2   3  16       37.63      -31.68     41.88 o 
   3   3  16      242.85       58.49    104.45 o 
   4   3  16       52.01       48.08     98.79 o 
   5   3  16      298.66      250.33    120.45 o 
   6   3  16        6.56      -16.24    164.14 o 
   7   3  16       64.70      101.28    134.79 o 
   8   3  16       31.67       61.82    248.27 o 
   0   4  16       27.79       80.70    194.17 o 
   1   4  16       85.74       16.89     25.00 o 
   2   4  16       63.41      -50.12     66.33 o 
   3   4  16      705.84      676.01    126.78 o 
   4   4  16      148.47      150.48    113.91 o 
   5   4  16      216.57       20.23     80.75 o 
   6   4  16       32.03      -15.45    114.66 o 
   7   4  16      416.28      486.28    180.42 o 
   8   4  16        1.41       49.15    329.41 o 
   1   5  16     5991.80     6156.80    140.85 o 
   2   5  16      489.14      341.30    129.32 o 
   3   5  16    11956.49    12089.34    252.21 o 
   4   5  16     1451.00     1169.20    140.32 o 
   5   5  16     2979.75     2717.78    143.34 o 
   6   5  16       53.75       -8.29     41.02 o 
   7   5  16      553.58      347.83    180.26 o 
   8   5  16      240.11      111.86    184.10 o 
   0   6  16      907.32      935.34    147.71 o 
   1   6  16     1049.36      990.29    103.78 o 
   2   6  16     1603.54     1697.25    145.33 o 
   3   6  16     2635.62     2627.32    163.78 o 
   4   6  16      826.12      999.97    134.59 o 
   5   6  16     6909.01     7071.13    188.62 o 
   6   6  16      395.00      363.14    166.14 o 
   7   6  16     5846.38     5966.18    223.44 o 
   1   7  16    15713.87    16617.40    267.70 o 
   2   7  16      348.05      215.99    137.52 o 
   3   7  16    10344.39    10580.94    313.38 o 
   4   7  16      148.60      211.74    137.34 o 
   5   7  16     4765.19     4797.68    325.04 o 
   6   7  16     1081.44      836.16    176.67 o 
   7   7  16     1012.95      713.22    182.35 o 
   0   8  16     4513.79     4532.96    203.51 o 
   1   8  16       13.31       20.68    154.16 o 
   2   8  16      620.43      448.15    128.27 o 
   3   8  16     1840.72     1983.40    154.96 o 
   4   8  16      506.53      468.40    150.63 o 
   5   8  16     3968.88     3864.87    190.09 o 
   6   8  16      253.26       41.98    166.09 o 
   7   8  16     4956.89     5262.09    230.51 o 
   1   9  16     4133.72     4130.40    137.72 o 
   2   9  16      175.14       73.82     82.13 o 
   3   9  16      816.78      750.28    138.19 o 
   4   9  16      119.62      -12.50    109.29 o 
   5   9  16     1237.35     1373.70    249.63 o 
   6   9  16      193.84       53.21    172.24 o 
   7   9  16       97.58        0.58     43.26 o 
   0  10  16       16.42       40.81    212.89 o 
   1  10  16      301.69      131.97    108.03 o 
   2  10  16      181.40       33.59     62.53 o 
   3  10  16        0.47       71.79    186.81 o 
   4  10  16       27.35       -6.96     31.07 o 
   5  10  16      228.13       27.10    142.41 o 
   6  10  16       92.81       72.86    279.04 o 
   1  11  16     1892.94     1884.42    120.94 o 
   2  11  16       49.40       -3.37     39.73 o 
   3  11  16      302.86      321.69    174.80 o 
   4  11  16       73.65       68.58    245.79 o 
   5  11  16     1144.22     1097.44    201.37 o 
   6  11  16      162.11       86.81    318.72 o 
   0  12  16     1936.82     1953.17    165.90 o 
   1  12  16        7.61      -24.14     66.77 o 
   2  12  16      692.58      671.17    123.29 o 
   3  12  16     1375.45     1236.36    188.09 o 
   4  12  16      174.41      289.14    205.25 o 
   5  12  16     1925.71     2117.41    350.58 o 
   1  13  16     9624.30    10176.74    222.69 o 
   2  13  16       10.65       55.86    189.14 o 
   3  13  16     5574.30     5764.11    245.24 o 
   4  13  16       96.84      302.95    272.63 o 
   0  14  16      547.62      584.31    179.39 o 
   1  14  16      308.32      180.82    187.52 o 
   2  14  16     1180.30      912.58    201.56 o 
   3  14  16     1360.15     1412.71    201.30 o 
   4  14  16      549.64      699.02    282.60 o 
   1  15  16     5418.44     5288.53    230.36 o 
   2  15  16       34.06       91.76    206.79 o 
   3  15  16     3256.92     3000.02    212.35 o 
   0  16  16        9.14        0.71      3.15 o 
   2  16  16        6.93       96.47    309.36 o 
   1   0  17      669.75      517.30    128.18 o 
   2   0  17     1160.23      983.89    174.02 o 
   3   0  17      410.82      389.13    184.47 o 
   4   0  17     4448.19     4146.26    220.29 o 
   5   0  17       54.10       76.26    191.17 o 
   6   0  17     3853.12     4016.72    249.73 o 
   7   0  17       34.57        6.22    146.23 o 
   0   1  17    13239.75    13685.99    255.90 o 
   1   1  17        4.55       61.57     69.04 o 
   2   1  17    10015.27    10823.13    183.22 o 
   3   1  17       11.48       11.71     60.07 o 
   4   1  17     8175.10     8362.67    206.91 o 
   5   1  17      150.89      239.27    135.74 o 
   6   1  17     4078.26     4171.11    172.68 o 
   7   1  17      286.96      306.64    154.60 o 
   1   2  17      700.51      631.27    106.62 o 
   2   2  17      414.96      357.59     97.09 o 
   3   2  17      498.38      419.96    117.27 o 
   4   2  17     1644.71     1546.08    133.27 o 
   5   2  17       29.20       12.29    109.96 o 
   6   2  17     2055.88     2119.36    150.40 o 
   7   2  17      109.25      142.23    149.10 o 
   0   3  17       39.68      -38.70    111.97 o 
   1   3  17       15.86       -0.82     16.46 o 
   2   3  17      884.94      684.00    136.79 o 
   3   3  17        0.32       86.99    232.66 o 
   4   3  17      171.79       27.94     53.83 o 
   5   3  17        4.91      -45.83     79.54 o 
   6   3  17        0.47       48.35    184.30 o 
   7   3  17      135.10       39.71     94.29 o 
   1   4  17        2.34       -0.20     40.45 o 
   2   4  17       69.69       18.41     93.57 o 
   3   4  17       78.65       34.14    100.95 o 
   4   4  17      729.82      548.67    129.48 o 
   5   4  17       55.68        2.94     35.43 o 
   6   4  17       69.88       17.03     37.14 o 
   7   4  17       32.13        1.94    135.03 o 
   0   5  17     6348.85     6899.13    241.24 o 
   1   5  17       43.70      104.22    121.71 o 
   2   5  17     8698.79     8502.14    222.52 o 
   3   5  17       99.58        2.55    119.91 o 
   4   5  17     4123.01     4175.62    162.57 o 
   5   5  17      232.86       85.32    152.19 o 
   6   5  17     1011.42      891.81    151.19 o 
   7   5  17      125.65       82.35    163.46 o 
   1   6  17      387.51      405.39    132.44 o 
   2   6  17     1223.57     1277.97    148.73 o 
   3   6  17      876.68      719.21    137.66 o 
   4   6  17     3918.23     3835.12    186.31 o 
   5   6  17      428.55      291.51    149.15 o 
   6   6  17     5015.61     5171.82    191.59 o 
   0   7  17    16062.24    16902.65    587.74 o 
   1   7  17      118.30      177.61    125.27 o 
   2   7  17    11406.77    12436.44    384.52 o 
   3   7  17      690.45      542.49    135.98 o 
   4   7  17     6625.32     6969.65    226.10 o 
   5   7  17       99.00       39.34    128.52 o 
   6   7  17     1757.41     1752.88    163.48 o 
   1   8  17      245.12      319.69    144.60 o 
   2   8  17     1801.09     1826.22    180.80 o 
   3   8  17      108.23       45.88    148.77 o 
   4   8  17     1657.27     1798.06    163.51 o 
   5   8  17      457.22      395.25    172.03 o 
   6   8  17     5217.52     5332.36    193.65 o 
   0   9  17     2738.74     2323.28    257.46 o 
   1   9  17       79.42        2.25     19.51 o 
   2   9  17     1698.29     1757.04    192.69 o 
   3   9  17        7.63      -12.66    242.27 o 
   4   9  17     1050.37      922.70    171.42 o 
   5   9  17      259.37      282.48    178.58 o 
   6   9  17      540.02      556.52    173.61 o 
   1  10  17       54.12       -1.77     26.75 o 
   2  10  17        7.04      -28.32    114.43 o 
   3  10  17       10.42      -13.03    429.55 o 
   4  10  17      176.63      193.01    158.66 o 
   5  10  17       29.54       40.06    127.80 o 
   0  11  17     1691.64     1586.20    247.69 o 
   1  11  17      127.38       10.40    170.37 o 
   2  11  17      778.33      899.18    156.65 o 
   3  11  17       85.32       84.55    206.30 o 
   4  11  17     1246.30     1179.85    220.99 o 
   5  11  17        8.42       31.48    223.96 o 
   1  12  17      697.47      552.47    189.03 o 
   2  12  17      725.17      614.35    160.82 o 
   3  12  17       75.29      175.35    213.28 o 
   4  12  17     1264.07     1147.19    218.42 o 
   0  13  17     5736.60     6040.23    343.45 o 
   1  13  17       37.71       43.66    292.88 o 
   2  13  17     6669.40     6872.20    255.19 o 
   3  13  17       29.58       80.87    196.44 o 
   1  14  17      518.97      395.05    300.82 o 
   2  14  17      387.61      473.11    213.19 o 
   0   0  18       19.04      -20.35    102.24 o 
   1   0  18       59.68      -49.90    103.18 o 
   2   0  18      707.84      459.78    137.95 o 
   3   0  18     2703.80     2725.82    246.93 o 
   4   0  18       81.55      174.09    191.20 o 
   5   0  18     3911.38     3911.68    298.22 o 
   6   0  18        4.37      102.38    211.54 o 
   1   1  18    10763.69    10952.73    190.27 o 
   2   1  18        6.64       96.59    128.42 o 
   3   1  18     7657.69     7976.41    203.09 o 
   4   1  18      183.95      206.84    140.31 o 
   5   1  18     4450.71     4458.82    181.46 o 
   6   1  18        0.45       80.40    160.46 o 
   0   2  18      562.69      281.28    162.80 o 
   1   2  18       62.84       59.62    123.65 o 
   2   2  18      110.67       13.80     32.14 o 
   3   2  18      515.89      470.50    123.10 o 
   4   2  18       52.81       14.66     72.16 o 
   5   2  18     1607.04     1573.40    153.79 o 
   6   2  18       23.54        7.11     27.97 o 
   1   3  18       31.94      -62.84     76.98 o 
   2   3  18        1.14      -13.28     70.72 o 
   3   3  18      365.52      157.97    135.73 o 
   4   3  18        0.66       -1.71     36.66 o 
   5   3  18       18.49      -68.62    120.05 o 
   6   3  18       67.76       19.23    119.31 o 
   0   4  18       56.67      -57.99     93.72 o 
   1   4  18        5.33        1.12     18.78 o 
   2   4  18        9.79       -8.91     56.94 o 
   3   4  18      129.66       76.15    106.48 o 
   4   4  18      242.86      187.50    138.69 o 
   5   4  18      683.85      363.80    148.09 o 
   6   4  18       99.71       15.72     45.89 o 
   1   5  18     7123.34     7481.39    214.36 o 
   2   5  18       55.64       89.67    153.96 o 
   3   5  18     5452.58     5742.14    202.40 o 
   4   5  18       41.05        8.21     75.20 o 
   5   5  18     1370.35     1309.53    148.73 o 
   6   5  18        6.99       54.95    158.38 o 
   0   6  18      399.06      251.66    180.32 o 
   1   6  18      397.51      511.02    140.45 o 
   2   6  18      210.31      219.20    142.78 o 
   3   6  18     1854.78     1754.06    161.22 o 
   4   6  18      187.09      192.17    148.61 o 
   5   6  18     3478.83     3422.13    177.52 o 
   1   7  18    11694.44    12113.55    325.72 o 
   2   7  18       54.04      168.36    176.95 o 
   3   7  18     8935.48     9505.63    251.97 o 
   4   7  18        0.30      -21.55    138.20 o 
   5   7  18     3669.71     3716.60    181.04 o 
   0   8  18       25.21      -73.07    283.11 o 
   1   8  18      889.63      852.89    152.01 o 
   2   8  18       18.35       48.37    215.27 o 
   3   8  18     1456.70     1151.00    208.95 o 
   4   8  18      218.05      272.18    178.19 o 
   5   8  18     2891.07     2959.42    173.99 o 
   1   9  18     2697.37     2757.37    195.63 o 
   2   9  18      101.45      -17.30     55.97 o 
   3   9  18      851.76      790.21    213.72 o 
   4   9  18       16.51       30.28    188.41 o 
   0  10  18       82.72      101.97    260.72 o 
   1  10  18       41.49      -36.45    151.63 o 
   2  10  18       60.80       33.30    311.27 o 
   3  10  18       57.17      -72.15    290.33 o 
   4  10  18       13.33       51.21    230.97 o 
   1  11  18     1347.02     1146.76    234.21 o 
   2  11  18       17.39      -26.13     65.80 o 
   3  11  18     1005.99     1049.09    239.41 o 
   1  12  18      201.12      198.98    207.78 o 
   2  12  18       46.22       87.52    318.01 o 
   1   0  19      129.11       99.19    161.32 o 
   2   0  19      299.43      192.43    198.95 o 
   3   0  19      465.84      258.40    207.39 o 
   4   0  19     3842.84     3640.01    288.45 o 
   5   0  19        4.99       -1.00    195.49 o 
   0   1  19    11187.78    11893.70    263.45 o 
   1   1  19        6.38       73.17    115.14 o 
   2   1  19     8362.87     8791.52    215.54 o 
   3   1  19        2.78       76.68    154.76 o 
   4   1  19     4554.82     4780.39    186.98 o 
   5   1  19       28.93      -22.88     77.92 o 
   1   2  19      149.11      130.66    180.37 o 
   2   2  19      445.83      364.28    142.68 o 
   3   2  19        4.69      -63.91     63.91 o 
   4   2  19     1369.64     1208.25    150.46 o 
   5   2  19       18.38       31.59     72.35 o 
   0   3  19        2.05     -122.42    164.35 o 
   1   3  19       12.37      100.24    288.50 o 
   2   3  19      221.41       36.50     75.23 o 
   3   3  19        9.97      -10.30     67.45 o 
   4   3  19      223.10      128.96    154.30 o 
   5   3  19       40.32       32.82     87.93 o 
   1   4  19       39.53       71.72    292.18 o 
   2   4  19        0.46       -5.18     28.17 o 
   3   4  19      247.91      119.49    116.33 o 
   4   4  19      719.97      501.82    156.64 o 
   0   5  19     4647.11     4343.20    326.56 o 
   1   5  19       12.20      113.36    210.44 o 
   2   5  19     4414.94     5031.58    209.53 o 
   3   5  19        0.01       12.10    120.14 o 
   4   5  19     3475.33     3382.92    172.85 o 
   1   6  19        4.38        2.15     24.04 o 
   2   6  19      939.28      680.28    201.55 o 
   3   6  19        7.24        4.50    190.00 o 
   4   6  19     2359.72     2247.13    161.57 o 
   0   7  19    10389.40    11091.00    454.79 o 
   1   7  19        1.63        5.45    178.87 o 
   2   7  19     8164.61     8096.04    349.46 o 
   3   7  19      102.51      164.70    189.02 o 
   1   8  19       32.85       51.10    301.10 o 
   2   8  19      706.87      774.02    233.16 o 
   3   8  19       30.93       36.90    391.30 o 
   0   9  19     3189.68     2988.82    313.74 o 
   1   9  19        8.73      -44.34    121.14 o 
   2   9  19     1453.55     1183.62    220.63 o 
   1  10  19       47.23       54.28    196.91 o 
   0   0  20       32.93     -114.69    182.36 o 
   1   0  20      306.24      252.21    207.10 o 
   2   0  20      359.56      248.37    239.78 o 
   3   0  20     3021.34     3168.03    239.28 o 
   1   1  20     6757.65     6355.41    170.09 o 
   2   1  20        1.52       63.58     86.75 o 
   3   1  20     5888.17     6190.80    205.48 o 
   0   2  20      232.80      224.65    171.48 o 
   1   2  20      200.35      154.66    113.09 o 
   2   2  20        3.94      -45.03    136.51 o 
   3   2  20      410.25      485.39    164.02 o 
   1   3  20      431.72      413.38    177.96 o 
   2   3  20       63.75      -15.44     28.77 o 
   0   4  20       43.96      -16.18    114.69 o 
   1   4  20       51.30      -37.36    134.04 o 
   2   4  20       10.88      102.24    343.29 o 
   1   5  20     3536.29     3289.03    337.45 o 
   2   5  20        7.40      210.86    356.58 o 
   0   6  20       15.48       79.27   2097.97 o 
   1   6  20      102.19       11.80    333.28 o 
                                                 
